# Supplementary material for: A comprehensive benchmark of single-cell Hi-C embedding tools
Source: Nat Commun. 2025 Oct 14;16:9119. doi: 10.1038/s41467-025-64186-4 (PMC12521359; doi:10.1038/s41467-025-64186-4)
Supplement: Supplementary file 4 — Source Data [file 41467_2025_64186_MOESM4_ESM.xlsx]

## Sheet: Fig1_source_data_metrics
ARI															ACROC
	Mouse Oocyte/Zygote	Mouse Embryo	mESC Cell Cycle (scHi-C)	mESC Cell Cycle (scCARE-seq)	GM12878, HAP1, HeLa, K562	GM12878, H1Esc, HFF, IMR90, HAP1	Human Prefrontal Cortex	Human Prefrontal Cortex (neurons only)	Mouse Brain (HiRES)	Mouse Hippocampus	Mouse Hippocampus (neurons only)	Human Brain	Human Brain (neurons only)			mESC Cell Cycle (scHi-C)	mESC Cell Cycle (scCARE-seq)
VaDE	0.45	0.82	0.64	0.17	0.58	0.94	0.92	0.45	0.37	0.79	0.8	0.59	0.51		VaDE	0.88	0.84
Higashi	0.65	0.38	0.68	0.2	0.6	0.93	0.9	0.31	0.21	0.72	0.74	0.4	0.49		Higashi	0.83	0.85
Fast-Higashi	0.33	0.62	0.6	0.21	0.59	0.87	0.89	0.52	0.37	0.53	0.75	0.19	0.12		Fast-Higashi	0.83	0.82
scVI-3D	0.46	0.63	0.49	0.09	0.63	0.87	0.8	0.55	0.16	0.53	0.52	0.17	0.37		scVI-3D	0.88	0.87
InnerProduct	0.4	0.74	0.45	0.04	0.46	0.96	0.77	0.64	0.42	0.82	0.79	0.26	0.59		InnerProduct	0.9	0.65
SnapATAC2	0.45	0.76	0.63	0.14	0.53	0.93	0.91	0.39	0.25	0.72	0.59	0.38	0.42		SnapATAC2	0.9	0.86
cisTopic	0.59	0.33	0.58	0.24	0.83	0.93	0.57	0.17	0.12	0.34	0.36	0.19	0.1		cisTopic	0.84	0.74
scHiCluster	0.53	0.72	0.32	0.15	0.63	0.85	0.47	0.13	0.38	0.58	0.64	0.25	0.18		scHiCluster	0.79	0.85
scGAD	0.36	0.13	0.42	0.1	0.78	0.87	0.89	0.68	0.13	0.54	0.61	0.3	0.54		scGAD	0.84	0.76
fastHiCRep	0.37	0.4	0.43	0.19	0.53	0.48	0.74	0.68	0.23	0.57	0.62	0.23	0.55		fastHiCRep	0.91	0.78
InsScore	0.27	0.1	0.55	0.24	0.01	0.64	0.81	0.36	0.38	0.24	0.2	0.47	0.05		InsScore	0.68	0.83
deTOKI	0.37	0.2	0.49	0.2	0.69	0.22	0.25	0.22	0.12	0.27	0.05	0.27	0.14		deTOKI	0.68	0.75
1D-PCA	0.1	0.32	0.33	0.09	0.97	0.81	0.58	0.61	0.13	0.43	0.41	0.36	0.51		1D-PCA	0.84	0.64
NMI
	Mouse Oocyte/Zygote	Mouse Embryo	mESC Cell Cycle (scHi-C)	mESC Cell Cycle (scCARE-seq)	GM12878, HAP1, HeLa, K562	GM12878, H1Esc, HFF, IMR90, HAP1	Human Prefrontal Cortex	Human Prefrontal Cortex (neurons only)	Mouse Brain (HiRES)	Mouse Hippocampus	Mouse Hippocampus (neurons only)	Human Brain	Human Brain (neurons only)
VaDE	0.5	0.76	0.78	0.28	0.87	0.87	0.82	0.43	0.69	0.62	0.59	0.1	0.4
Higashi	0.44	0.51	0.75	0.24	0.88	0.83	0.84	0.44	0.63	0.62	0.5	0.4	0.57
Fast-Higashi	0.52	0.52	0.74	0.27	0.88	0.88	0.61	0.44	0.75	0.55	0.46	0.37	0.06
scVI-3D	0.57	0.61	0.85	0.19	0.92	0.81	0.75	0.56	0.45	0.1	0.07	0.31	0.5
InnerProduct	0.45	0.74	0.7	0.05	0.86	0.89	0.79	0.5	0.67	0.69	0.6	0.39	0.6
SnapATAC2	0.51	0.77	0.63	0.07	0.82	0.88	0.79	0.34	0.58	0.62	0.47	0.37	0.61
cisTopic	0.45	0.5	0.64	0.19	0.92	0.85	0.68	0.16	0.43	0.44	0.23	0.34	0.3
scHiCluster	0.5	0.75	0.6	0.18	0.9	0.79	0.78	0.05	0.7	0.55	0.48	0.33	0.33
scGAD	0.24	0.55	0.7	0.13	0.97	0.82	0.85	0.76	0.5	0.47	0.51	0.42	0.42
fastHiCRep	0.45	0.5	0.65	0.1	0.85	0.56	0.85	0.54	0.6	0.63	0.52	0.38	0.58
InsScore	0.23	0.47	0.48	0.19	0.29	0.66	0.86	0.37	0.6	0.38	0.18	0.41	0.01
deTOKI	0.32	0.4	0.4	0.31	0.92	0.39	0.06	0.02	0.48	0.4	0.05	0.43	0.12
1D-PCA	0.16	0.64	0.65	0.2	0.94	0.88	0.86	0.51	0.46	0.58	0.34	0.38	0.42
Celltype ASW
	Mouse Oocyte/Zygote	Mouse Embryo	mESC Cell Cycle (scHi-C)	mESC Cell Cycle (scCARE-seq)	GM12878, HAP1, HeLa, K562	GM12878, H1Esc, HFF, IMR90, HAP1	Human Prefrontal Cortex	Human Prefrontal Cortex (neurons only)	Mouse Brain (HiRES)	Mouse Hippocampus	Mouse Hippocampus (neurons only)	Human Brain	Human Brain (neurons only)
VaDE	0.1	0.16	0.16	-0.07	0.03	0.11	0.13	0.02	0.06	0.25	0.24	0.32	0.02
Higashi	0.2	-0.07	0.21	0.03	-0.06	0.19	0.28	-0.03	0.01	0.17	0.18	0.24	0.02
Fast-Higashi	0.11	0.09	0.09	0.02	-0.02	0.17	0.31	0.09	0.06	0.19	0.21	0.15	-0.06
scVI-3D	-0.1	0.06	0.12	-0.17	-0.31	-0.06	0.2	0.03	0	-0.02	0	0.05	0.03
InnerProduct	0.1	0.04	0.07	0	-0.05	0.05	0.16	0.03	0.06	0.18	0.15	0.15	0.04
SnapATAC2	0.33	0.31	0.23	0.05	0.13	0.05	0.44	0.02	-0.01	0.23	0.21	0.23	0.02
cisTopic	0.22	0.05	0.3	0.1	0	0.11	0.29	-0.09	-0.03	0.01	0.17	0.06	-0.28
scHiCluster	0.2	0.12	0.03	0.05	0.01	0.07	0.11	-0.03	0.04	0.09	0.09	-0.02	-0.12
scGAD	0.12	-0.05	0.1	-0.12	0.12	0.05	0.25	0.21	-0.05	0.05	0.06	-0.01	-0.03
fastHiCRep	0.11	0.01	0.13	0	0.01	0.04	0.22	0.07	0.05	0.16	0.13	0.13	0.04
InsScore	0.28	-0.03	0.04	-0.11	-0.05	0.02	0.17	-0.01	0.08	0.02	0.02	0.01	-0.03
deTOKI	0.18	0.01	0.03	-0.07	0.14	-0.01	0	-0.01	-0.14	0	-0.01	0.07	-0.02
1D-PCA	-0.08	-0.06	0.06	-0.27	-0.35	-0.1	0.1	-0.01	-0.07	0.08	0.13	0.06	0
AvgBIO = (ARI + NMI + Celltype_ASW) / 3
	Mouse Oocyte/Zygote	Mouse Embryo	mESC Cell Cycle (scHi-C)	mESC Cell Cycle (scCARE-seq)	GM12878, HAP1, HeLa, K562	GM12878, H1Esc, HFF, IMR90, HAP1	Human Prefrontal Cortex	Human Prefrontal Cortex (neurons only)	Mouse Brain (HiRES)	Mouse Hippocampus	Mouse Hippocampus (neurons only)	Human Brain	Human Brain (neurons only)
VaDE	0.35	0.58	0.53	0.13	0.49	0.64	0.62	0.3	0.37	0.55	0.54	0.34	0.31
Higashi	0.43	0.27	0.55	0.16	0.47	0.65	0.67	0.24	0.28	0.5	0.47	0.35	0.36
Fast-Higashi	0.32	0.41	0.48	0.17	0.48	0.64	0.6	0.35	0.39	0.42	0.47	0.24	0.04
scVI-3D	0.31	0.43	0.49	0.04	0.41	0.54	0.58	0.38	0.2	0.2	0.2	0.18	0.3
InnerProduct	0.32	0.51	0.41	0.03	0.42	0.63	0.57	0.39	0.38	0.56	0.51	0.27	0.41
SnapATAC2	0.43	0.61	0.5	0.09	0.49	0.62	0.71	0.25	0.27	0.52	0.42	0.33	0.35
cisTopic	0.42	0.29	0.51	0.18	0.58	0.63	0.51	0.08	0.17	0.26	0.25	0.2	0.04
scHiCluster	0.41	0.53	0.32	0.13	0.51	0.57	0.45	0.05	0.37	0.41	0.4	0.19	0.13
scGAD	0.24	0.21	0.41	0.04	0.62	0.58	0.66	0.55	0.19	0.35	0.39	0.24	0.31
fastHiCRep	0.31	0.3	0.4	0.1	0.46	0.36	0.6	0.43	0.29	0.45	0.42	0.25	0.39
InsScore	0.26	0.18	0.36	0.11	0.08	0.44	0.61	0.24	0.35	0.21	0.13	0.3	0.01
deTOKI	0.29	0.2	0.31	0.15	0.58	0.2	0.1	0.08	0.15	0.22	0.03	0.26	0.08
1D-PCA	0.06	0.3	0.35	0.01	0.52	0.53	0.51	0.37	0.17	0.36	0.29	0.27	0.31
ARI std_err															ACROC std_err
	Mouse Oocyte/Zygote	Mouse Embryo	mESC Cell Cycle (scHi-C)	mESC Cell Cycle (scCARE-seq)	GM12878, HAP1, HeLa, K562	GM12878, H1Esc, HFF, IMR90, HAP1	Human Prefrontal Cortex	Human Prefrontal Cortex (neurons only)	Mouse Brain (HiRES)	Mouse Hippocampus	Mouse Hippocampus (neurons only)	Human Brain	Human Brain (neurons only)			mESC Cell Cycle (scHi-C)	mESC Cell Cycle (scCARE-seq)
VaDE	0.011	0.021	0.023	0.008	0.01	0.037	0.028	0.016	0.033	0.012	0.059	0.008	0.007		VaDE	0.012	0.01
Higashi	0.051	0.003	0.006	0.018	0.046	0.03	0.062	0.012	0.013	0.016	0.041	0.002	0.005		Higashi	0.002	0.007
Fast-Higashi	0	0.01	0.002	0.02	0.021	0.039	0.019	0.013	0.019	0.015	0.033	0.004	0.008		Fast-Higashi	0.001	0.005
scVI-3D	0.007	0.021	0.002	0.005	0.21	0.088	0.035	0.029	0.006	0.002	0.001	0.006	0.008		scVI-3D	0.001	0.006
InnerProduct	0.013	0.032	0.005	0.009	0.009	0.043	0.04	0.022	0.021	0.01	0.032	0.008	0.009		InnerProduct	0	0
SnapATAC2	0.011	0.018	0.002	0.032	0.002	0.001	0.021	0.006	0.007	0.019	0.069	0.009	0.009		SnapATAC2	0	0
cisTopic	0.058	0.017	0.032	0.006	0.02	0.044	0.021	0.005	0.012	0.006	0.012	0.004	0.002		cisTopic	0.028	0.003
scHiCluster	0.052	0.043	0.004	0.009	0	0.056	0.019	0.002	0.022	0.012	0.001	0.018	0.003		scHiCluster	0	0
scGAD	0.037	0.011	0.008	0.017	0.176	0.054	0.048	0.019	0.01	0.003	0.001	0.004	0.012		scGAD	0	0
fastHiCRep	0.025	0.011	0.042	0.011	0.024	0.001	0.016	0.046	0.017	0.007	0.039	0.005	0.008		fastHiCRep	0	0
InsScore	0.063	0.011	0.001	0.02	0	0.003	0.011	0.018	0.033	0.011	0.023	0.01	0.001		InsScore	0	0
deTOKI	0.03	0.015	0.01	0.026	0.024	0.002	0.003	0.012	0.01	0.013	0.021	0.003	0.003		deTOKI	0.012	0.004
1D-PCA	0.025	0.011	0.009	0.008	0.045	0.005	0.014	0.027	0.004	0.008	0.016	0.008	0.006		1D-PCA	0	0
NMI
	Mouse Oocyte/Zygote	Mouse Embryo	mESC Cell Cycle (scHi-C)	mESC Cell Cycle (scCARE-seq)	GM12878, HAP1, HeLa, K562	GM12878, H1Esc, HFF, IMR90, HAP1	Human Prefrontal Cortex	Human Prefrontal Cortex (neurons only)	Mouse Brain (HiRES)	Mouse Hippocampus	Mouse Hippocampus (neurons only)	Human Brain	Human Brain (neurons only)
VaDE	0.016	0.009	0.02	0.013	0.007	0.022	0.011	0.015	0.033	0.006	0.033	0.003	0.005
Higashi	0.043	0.003	0.002	0.022	0.036	0.018	0.01	0.012	0.007	0.007	0.017	0.001	0.003
Fast-Higashi	0.001	0.01	0.001	0.019	0.02	0.041	0.005	0.014	0.02	0.005	0.002	0.002	0.001
scVI-3D	0.011	0.014	0.001	0.011	0.169	0.067	0.01	0.02	0.005	0	0	0.002	0.007
InnerProduct	0.009	0.01	0.002	0.007	0.003	0.043	0.009	0.007	0.031	0.005	0.015	0.001	0.004
SnapATAC2	0.013	0.006	0.001	0.028	0.001	0	0.005	0.005	0.004	0.005	0.008	0.003	0.001
cisTopic	0.022	0.021	0.022	0.011	0.007	0.032	0.005	0.003	0.014	0.002	0.004	0.001	0.003
scHiCluster	0.052	0.013	0.008	0.007	0	0.04	0.005	0.005	0.02	0.007	0.001	0.002	0.004
scGAD	0.04	0.009	0.01	0.017	0.169	0.061	0.011	0.011	0.015	0.001	0	0.003	0.004
fastHiCRep	0.037	0.011	0.028	0.007	0.02	0.005	0.006	0.014	0.018	0.002	0.007	0.003	0.004
InsScore	0.059	0.012	0.002	0.021	0.001	0.005	0.008	0.017	0.03	0.01	0.022	0.008	0.004
deTOKI	0.03	0.02	0.011	0.034	0.017	0.011	0.005	0.012	0.008	0.003	0.011	0.002	0.004
1D-PCA	0.01	0.013	0.006	0.008	0.049	0.032	0.007	0.023	0.005	0.006	0.012	0.002	0.004
Celltype ASW
	Mouse Oocyte/Zygote	Mouse Embryo	mESC Cell Cycle (scHi-C)	mESC Cell Cycle (scCARE-seq)	GM12878, HAP1, HeLa, K562	GM12878, H1Esc, HFF, IMR90, HAP1	Human Prefrontal Cortex	Human Prefrontal Cortex (neurons only)	Mouse Brain (HiRES)	Mouse Hippocampus	Mouse Hippocampus (neurons only)	Human Brain	Human Brain (neurons only)
VaDE	0.016	0.009	0.032	0.016	0.019	0.015	0.012	0.019	0.03	0.002	0.005	0.003	0.006
Higashi	0.043	0.006	0.002	0.027	0.044	0.042	0.007	0.075	0.003	0.01	0.122	0.005	0.004
Fast-Higashi	0.001	0.012	0.001	0.02	0.027	0.028	0.007	0.014	0.019	0.003	0.012	0.002	0.001
scVI-3D	0.011	0.014	0.001	0.011	0.014	0.046	0.012	0.016	0.005	0	0	0.001	0.006
InnerProduct	0	0	0	0	0	0	0	0	0	0	0	0	0
SnapATAC2	0	0	0	0	0	0	0	0	0	0	0	0	0
cisTopic	0.008	0.024	0.028	0.008	0.018	0.025	0.006	0.004	0.015	0.002	0.002	0.001	0.002
scHiCluster	0.054	0	0	0	0	0	0	0	0	0	0	0	0
scGAD	0.012	0	0	0	0	0	0	0	0	0	0	0	0
fastHiCRep	0.035	0	0	0	0	0	0	0	0	0	0	0	0
InsScore	0.047	0	0	0	0	0	0	0	0	0	0	0	0
deTOKI	0.017	0.011	0.01	0.012	0.004	0.015	0.004	0.011	0.015	0	0.011	0.002	0.004
1D-PCA	0.01	0.004	0.027	0.002	0.002	0.004	0.014	0.032	0.003	0.009	0.069	0.004	0.004
AvgBIO
	Mouse Oocyte/Zygote	Mouse Embryo	mESC Cell Cycle (scHi-C)	mESC Cell Cycle (scCARE-seq)	GM12878, HAP1, HeLa, K562	GM12878, H1Esc, HFF, IMR90, HAP1	Human Prefrontal Cortex	Human Prefrontal Cortex (neurons only)	Mouse Brain (HiRES)	Mouse Hippocampus	Mouse Hippocampus (neurons only)	Human Brain	Human Brain (neurons only)
VaDE	0.016	0.009	0.02	0.013	0.017	0.022	0.011	0.015	0.032	0.006	0.033	0.003	0.005
Higashi	0.042	0.003	0.002	0.021	0.036	0.018	0.01	0.012	0.007	0.007	0.017	0.001	0.003
Fast-Higashi	0.001	0.01	0.001	0.018	0.023	0.041	0.005	0.013	0.019	0.005	0.002	0.001	0.001
scVI-3D	0.01	0.014	0.001	0.012	0.168	0.067	0.011	0.013	0.005	0	0	0.002	0.007
InnerProduct	0.009	0.01	0.002	0.006	0.003	0.043	0.009	0.007	0.03	0.005	0.015	0.001	0.004
SnapATAC2	0.013	0.006	0.001	0.028	0.001	0	0.005	0.004	0.004	0.005	0.008	0.003	0.001
cisTopic	0.021	0.02	0.022	0.011	0.007	0.032	0.005	0.003	0.013	0.002	0.004	0.001	0.003
scHiCluster	0.051	0.012	0.008	0.008	0	0.04	0.005	0.005	0.019	0.007	0.001	0.002	0.004
scGAD	0.036	0.009	0.01	0.017	0.168	0.061	0.011	0.011	0.016	0	0	0.003	0.004
fastHiCRep	0.036	0.011	0.028	0.007	0.02	0.005	0.006	0.014	0.018	0.002	0.007	0.003	0.004
InsScore	0.055	0.012	0.002	0.02	0.001	0.005	0.008	0.017	0.03	0.01	0.022	0.008	0.003
deTOKI	0.029	0.019	0.015	0.033	0.017	0.011	0.007	0.014	0.011	0.003	0.011	0.002	0.004
1D-PCA	0.008	0.013	0.006	0.009	0.049	0.032	0.007	0.022	0.004	0.006	0.012	0.002	0.004
ARI by resolution
1Mb
	Mouse Oocyte/Zygote	Mouse Embryo	mESC Cell Cycle (scHi-C)	mESC Cell Cycle (scCARE-seq)	GM12878, HAP1, HeLa, K562	GM12878, H1Esc, HFF, IMR90, HAP1	Human Prefrontal Cortex	Human Prefrontal Cortex (neurons only)	Mouse Brain (HiRES)	Mouse Hippocampus	Mouse Hippocampus (neurons only)	Human Brain	Human Brain (neurons only)
VaDE	0.21	0.34	0.43	0.1	0.58	0.94	0.75	0.35	0.22	0.7	0.55	0.45	0.38
Higashi	0.54	0.26	0.61	0.18	0.6	0.93	0.85	0.3	0.12	0.67	0.56	0.39	0.35
Fast-Higashi	0.29	0.62	0.6	0.18	0.59	0.87	0.8	0.36	0.32	0.34	0.41	0.18	0.08
scVI-3D	0.46	0.63	0.48	0.06	0.63	0.87	0.35	0.25	0.09	0.49	0.22	0.15	0.29
InnerProduct	0.4	0.73	0.45	0.04	0.46	0.96	0.75	0.35	0.29	0.5	0.55	0.22	0.37
SnapATAC2	0.44	0.76	0.48	0.12	0.53	0.91	0.89	0.35	0.17	0.52	0.56	0.37	0.3
cisTopic	0.59	0.33	0.47	0.2	0.83	0.93	0.48	0.05	0.11	0.34	0.36	0.19	0.07
scHiCluster	0.53	0.72	0.33	0.15	0.63	0.85	0.46	0.16	0.32	0.58	0.64	0.4	0.14
scGAD	0.28	0.12	0.39	0.08	0.78	0.87	0.5	0.36	0.07	0.57	0.58	0.25	0.35
fastHiCRep	0.37	0.29	0.43	0.15	0.53	0.48	0.7	0.37	0.1	0.44	0.51	0.22	0.35
InsScore	0.27	0.1	0.35	0.15	0.01	0.64	0.81	0.36	0.1	0.17	0.06	0.4	0.02
deTOKI	0.29	0.16	0.49	0.17	0.69	0.22	0.25	0.22	0.05	0.23	0.04	0.2	0.08
1D-PCA	0.07	0.31	0.3	0.01	0.97	0.81	0.58	0.21	0.02	0.41	0.39	0.25	0.29
500kb
	Mouse Oocyte/Zygote	Mouse Embryo	mESC Cell Cycle (scHi-C)	mESC Cell Cycle (scCARE-seq)	GM12878, HAP1, HeLa, K562	GM12878, H1Esc, HFF, IMR90, HAP1	Human Prefrontal Cortex	Human Prefrontal Cortex (neurons only)	Mouse Brain (HiRES)	Mouse Hippocampus	Mouse Hippocampus (neurons only)	Human Brain	Human Brain (neurons only)
VaDE	0.45	0.82	0.68	0.17	0.47	0.88	0.85	0.4	0.28	0.73	0.75	0.49	0.46
Higashi	0.65	0.38	0.67	0.2	0.28	0.64	0.9	0.31	0.21	0.72	0.74	0.4	0.49
Fast-Higashi	0.28	0.43	0.61	0.21	0.55	0.72	0.85	0.37	0.37	0.53	0.75	0.19	0.12
scVI-3D	0.46	0.43	0.48	0.09	0.33	0.54	0.55	0.5	0.16	0.5	0.25	0.17	0.37
InnerProduct	0.35	0.74	0.45	0.04	0.46	0.84	0.77	0.64	0.38	0.74	0.79	0.26	0.59
SnapATAC2	0.45	0.71	0.48	0.14	0.48	0.93	0.91	0.39	0.25	0.72	0.59	0.38	0.42
cisTopic	0.37	0.3	0.47	0.24	0.46	0.76	0.5	0.17	0.12	0.34	0.36	0.19	0.1
scHiCluster	0.39	0.72	0.32	0.15	0.12	0.46	0.47	0.13	0.38	0.58	0.65	0.25	0.18
scGAD	0.1	0.11	0.42	0.1	0.64	0.39	0.55	0.61	0.13	0.6	0.6	0.28	0.53
fastHiCRep	0.21	0.24	0.43	0.19	0.44	0.31	0.74	0.68	0.22	0.57	0.66	0.23	0.55
InsScore	0.1	0.1	0.39	0.24	0	0.63	0.8	0.22	0.15	0.27	0.2	0.47	0.05
deTOKI	0.37	0.2	0.48	0.2	0.48	0	0.22	0.22	0.11	0.25	0.04	0.27	0.14
1D-PCA	0.1	0.3	0.28	0.09	0.73	0.51	0.45	0.51	0.13	0.43	0.45	0.36	0.51
200kb
	Mouse Oocyte/Zygote	Mouse Embryo	mESC Cell Cycle (scHi-C)	mESC Cell Cycle (scCARE-seq)	GM12878, HAP1, HeLa, K562	GM12878, H1Esc, HFF, IMR90, HAP1	Human Prefrontal Cortex	Human Prefrontal Cortex (neurons only)	Mouse Brain (HiRES)	Mouse Hippocampus	Mouse Hippocampus (neurons only)	Human Brain	Human Brain (neurons only)
VaDE	0.32	0.31	0.64	0.06	0.56	0.83	0.92	0.45	0.37	0.79	0.8	0.59	0.51
Higashi	0.59	0.22	0.68	0.18	0.25	0.56	0.88	0.3	0.14	0.72	0.74
Fast-Higashi	0.33	0.39	0.6	0.18			0.89	0.52	0.25
scVI-3D	0.17	0.44	0.49	0.05			0.8	0.55	0.12	0.53	0.52
InnerProduct	0.32	0.74	0.45	0.03	0.45	0.89	0.51	0.66	0.42	0.82	0.79	0.25	0.59
SnapATAC2	0.44	0.63	0.63	0.13	0.49	0.89	0.88	0.39	0.21	0.72	0.58	0.37	0.37
cisTopic	0.33	0.05	0.58	0.03	0.13	0.66	0.57	0.17	0.12	0.3	0.35	0.2	0.12
scHiCluster	0.26	0.64	0.32	0.1			0.47	0.13	0.32
scGAD	0.36	0.13	0.42	0.1	0.11	0.23	0.89	0.68	0.13	0.61	0.61	0.29	0.51
fastHiCRep	0.24	0.4	0.43	0.1	0.5	0.48	0.7	0.65	0.23	0.62	0.62	0.21	0.38
InsScore	0.27	0.08	0.55	0.17	0.01	0.43	0.7	0.36	0.38	0.2	0.2	0.2	0.22
deTOKI	0.37	0.18	0.43	0.15			0.1	0.22	0.12	0.05	0.05
1D-PCA	0.1	0.32	0.33	0.06	0.72	0.6	0.58	0.61	0.13	0.41	0.41	0.36	0.38
100kb
	Mouse Oocyte/Zygote	Mouse Embryo	mESC Cell Cycle (scHi-C)	mESC Cell Cycle (scCARE-seq)	GM12878, HAP1, HeLa, K562	GM12878, H1Esc, HFF, IMR90, HAP1	Human Prefrontal Cortex	Human Prefrontal Cortex (neurons only)	Mouse Brain (HiRES)	Mouse Hippocampus	Mouse Hippocampus (neurons only)	Human Brain	Human Brain (neurons only)
VaDE	0.47	0.53	0.63	0.05			0.85	0.43	0.35	0.58	0.74	0.75	0.62
Higashi	0.27	0.25	0.63	0.12					0.17
Fast-Higashi	0.38	0.36	0.65	0.04					0.49
scVI-3D
InnerProduct	0.27	0.68	0.62	0.04			0.7	0.65	0.28	0.62	0.6	0.24	0.43
SnapATAC2	0.45	0.77	0.55	0.02			0.82	0.39	0.16	0.77	0.65	0.38	0.43
cisTopic	0.05	0.36	0.31				0.13	0.04	0.03	0.2	0.17	0.13	0.08
scHiCluster
scGAD	0.29	0.12	0.41	0.1			0.9	0.68	0.11	0.23	0.04	0.3	0.54
fastHiCRep	0.21	0.73	0.61	0.04			0.58	0.65	0.2	0.39	0.42	0.21	0.36
InsScore	0.11	0.35	0.55	0.07			0.73	0.5	0.42	0.76	0.4	0.22	0.26
deTOKI
1D-PCA	0.01	0.29	0.22	0.05			0.43	0.53	0.05	0.56	0.64	0.36	0.38
cluster_names	dataset	eval_celltypes	eval_name	method	resolution_name	accuracy_agglomerative	accuracy_gmm	accuracy_k-means	accuracy_leiden	accuracy_louvain	acroc-pca	acroc-umap	ami_agglomerative	ami_gmm	ami_k-means	ami_leiden	ami_louvain	ari_agglomerative	ari_gmm	ari_k-means	ari_leiden	ari_louvain	best_accuracy	best_ami	best_ari	best_completeness	best_homogeneity	best_neurons_accuracy	best_neurons_ami	best_neurons_ari	best_neurons_completeness	best_neurons_homogeneity	best_neurons_nmi	best_neurons_v-measure	best_nmi	best_v-measure	completeness_agglomerative	completeness_gmm	completeness_k-means	completeness_leiden	completeness_louvain	homogeneity_agglomerative	homogeneity_gmm	homogeneity_k-means	homogeneity_leiden	homogeneity_louvain	neurons_accuracy_agglomerative	neurons_accuracy_gmm	neurons_accuracy_k-means
["1c","2c","4c","8c","64c"]	embryo_mm10		subcluster	insulation	500kb	0.352564	0.463675	0.344017	0.438034	0.467949			0.003907	0.283285	0.085716	0.339336	0.3527	-0.00045	0.218002	0.064776	0.262665	0.257487	0.467949	0.3527	0.262665	0.358424	0.398531								0.360017	0.360017	0.119794	0.286117	0.116213	0.313926	0.358424	0.012976	0.296601	0.082274	0.398531	0.361623
["1c","2c","4c","8c","64c"]	embryo_mm10		subcluster	insulation	500kb	0.431624	0.348291	0.551282	0.542735	0.604701			0.187163	0.185788	0.289391	0.350949	0.377207	0.124877	0.121878	0.327663	0.340246	0.37184	0.604701	0.377207	0.37184	0.384746	0.383846								0.384295	0.384295	0.245577	0.206149	0.292609	0.343328	0.384746	0.165778	0.18638	0.302185	0.382364	0.383846
["1c","2c","4c","8c","64c"]	embryo_mm10		subcluster	insulation	500kb	0.433761	0.399573	0.495726	0.416667	0.630342			0.188099	0.091529	0.239305	0.331252	0.384874	0.12611	0.081515	0.261081	0.242143	0.385307	0.630342	0.384874	0.385307	0.423782	0.392315								0.390511	0.390511	0.251279	0.173593	0.26007	0.305038	0.423782	0.164664	0.074984	0.238191	0.392315	0.362085
["1c","2c","4c","8c","64c"]	embryo_mm10		subcluster	higashi	500kb	0.358974	0	0.358974	0.418803	0.442308			0.006664	0	0.138825	0.442677	0.407722	0.003753	0	0.003486	0.27593	0.259125	0.442308	0.442677	0.27593	0.387995	0.545203								0.453358	0.453358	0.264464	0	0.283218	0.387995	0.367729	0.012659	0	0.102503	0.545203	0.484176
["1c","2c","4c","8c","64c"]	embryo_mm10		subcluster	higashi	500kb	0.356838	0	0.41453	0.615385	0.764957			0.002304	0	0.22953	0.690419	0.708848	0.002508	0	0.103429	0.567381	0.62094	0.764957	0.708848	0.62094	0.671032	0.806967								0.712738	0.712738	0.244668	0	0.466605	0.611561	0.671032	0.009749	0	0.161658	0.806967	0.759972
["1c","2c","4c","8c","64c"]	embryo_mm10		subcluster	innerproduct	500kb	0.542735	0.58547	0.632479	0.805556	0.807692			0.31556	0.470761	0.504462	0.777436	0.791448	0.293899	0.386145	0.422436	0.762725	0.773952	0.807692	0.791448	0.773952	0.817368	0.771798								0.79393	0.79393	0.340409	0.469609	0.51612	0.805201	0.817368	0.309066	0.483953	0.504411	0.756517	0.771798
["1c","2c","4c","8c","64c"]	embryo_mm10		subcluster	innerproduct	500kb	0.502137	0.495726	0.587607	0.760684	0.811966			0.36827	0.487211	0.464418	0.686691	0.760167	0.279821	0.344684	0.326098	0.618762	0.757252	0.811966	0.760167	0.757252	0.81201	0.762686								0.762326	0.762326	0.376867	0.485573	0.467555	0.632654	0.81201	0.374127	0.500532	0.4734	0.762686	0.718371
["1c","2c","4c","8c","64c"]	embryo_mm10		subcluster	innerproduct	500kb	0.502137	0.536325	0.538462	0.760684	0.811966			0.36827	0.502264	0.507487	0.686691	0.760167	0.279821	0.358143	0.369497	0.618762	0.757252	0.811966	0.760167	0.757252	0.81201	0.762686								0.762326	0.762326	0.376867	0.500525	0.521025	0.632654	0.81201	0.374127	0.515346	0.505617	0.762686	0.718371
["1c","2c","4c","8c","64c"]	embryo_mm10		subcluster	innerproduct	500kb	0.527778	0.544872	0.510684	0.638889	0.794872			0.323138	0.393704	0.47761	0.672523	0.710104	0.243469	0.292474	0.339832	0.563524	0.712949	0.794872	0.710104	0.712949	0.757193	0.713618								0.712707	0.712707	0.3448	0.394393	0.477731	0.643921	0.757193	0.318864	0.406745	0.48934	0.713618	0.673158
["1c","2c","4c","8c","64c"]	embryo_mm10		subcluster	innerproduct	500kb	0.555556	0.532051	0.557692	0.67735	0.668803			0.398137	0.470756	0.505164	0.652436	0.700421	0.334644	0.346018	0.374318	0.541455	0.576841	0.67735	0.700421	0.576841	0.695167	0.732078								0.703778	0.703778	0.459437	0.476391	0.521205	0.597219	0.695167	0.363758	0.477149	0.501088	0.732078	0.712606
["1c","2c","4c","8c","64c"]	embryo_mm10		subcluster	innerproduct	500kb	0.555556	0.544872	0.59188	0.67735	0.668803			0.398137	0.47018	0.549617	0.652436	0.700421	0.334644	0.342651	0.404987	0.541455	0.576841	0.67735	0.700421	0.576841	0.695167	0.732078								0.703778	0.703778	0.459437	0.471297	0.573163	0.597219	0.695167	0.363758	0.481067	0.53784	0.732078	0.712606
["1c","2c","4c","8c","64c"]	embryo_mm10		subcluster	innerproduct	500kb	0.555556	0.561966	0.534188	0.67735	0.668803			0.398137	0.463785	0.487356	0.652436	0.700421	0.334644	0.364392	0.35022	0.541455	0.576841	0.67735	0.700421	0.576841	0.695167	0.732078								0.703778	0.703778	0.459437	0.469313	0.490189	0.597219	0.695167	0.363758	0.470436	0.496133	0.732078	0.712606
["1c","2c","4c","8c","64c"]	embryo_mm10		subcluster	innerproduct	500kb	0.555556	0.551282	0.628205	0.67735	0.668803			0.398137	0.484076	0.560917	0.652436	0.700421	0.334644	0.355434	0.427746	0.541455	0.576841	0.67735	0.700421	0.576841	0.695167	0.732078								0.703778	0.703778	0.459437	0.482993	0.57938	0.597219	0.695167	0.363758	0.496894	0.55336	0.732078	0.712606
["1c","2c","4c","8c","64c"]	embryo_mm10		subcluster	innerproduct	500kb	0.314103	0.352564	0.416667	0.613248	0.698718			0.080524	0.102436	0.274312	0.479347	0.57525	0.050502	0.061412	0.186626	0.3903	0.519757	0.698718	0.57525	0.519757	0.612478	0.549077								0.579047	0.579047	0.08885	0.111025	0.279476	0.48009	0.612478	0.092682	0.113985	0.285503	0.490418	0.549077
["1c","2c","4c","8c","64c"]	embryo_mm10		subcluster	innerproduct	500kb	0.521368	0.587607	0.568376	0.647436	0.805556			0.385265	0.474665	0.486569	0.678953	0.742958	0.28945	0.357881	0.368623	0.56561	0.737198	0.805556	0.742958	0.737198	0.79224	0.720163								0.745267	0.745267	0.425347	0.484395	0.499328	0.65006	0.79224	0.365118	0.477036	0.485889	0.720163	0.703552
["1c","2c","4c","8c","64c"]	embryo_mm10		subcluster	innerproduct	500kb	0.555556	0.602564	0.632479	0.67735	0.668803			0.398137	0.470786	0.562548	0.652436	0.700421	0.334644	0.422242	0.428048	0.541455	0.576841	0.67735	0.700421	0.576841	0.695167	0.732078								0.703778	0.703778	0.459437	0.505231	0.58121	0.597219	0.695167	0.363758	0.452064	0.554775	0.732078	0.712606
["1c","2c","4c","8c","64c"]	embryo_mm10		subcluster	innerproduct	500kb	0.547009	0.660256	0.623932	0.67735	0.814103			0.433339	0.507693	0.545615	0.699457	0.776932	0.314442	0.391159	0.417973	0.593464	0.782098	0.814103	0.776932	0.782098	0.807882	0.761566								0.779623	0.779623	0.467638	0.511249	0.560627	0.655102	0.807882	0.415991	0.515285	0.541512	0.761566	0.753274
["1c","2c","4c","8c","64c"]	embryo_mm10		subcluster	innerproduct	500kb	0.50641	0.561966	0.621795	0.707265	0.728632			0.393126	0.492622	0.561515	0.684835	0.703973	0.296005	0.355954	0.412542	0.58329	0.60573	0.728632	0.703973	0.60573	0.649693	0.77939								0.708656	0.708656	0.40286	0.492551	0.579219	0.631606	0.649693	0.397347	0.50421	0.554587	0.759851	0.77939
["1c","2c","4c","8c","64c"]	embryo_mm10		subcluster	innerproduct	500kb	0.651709	0.485043	0.621795	0.692308	0.720085			0.513082	0.285999	0.551763	0.669001	0.696967	0.411615	0.184748	0.407668	0.546492	0.59396	0.720085	0.696967	0.59396	0.640611	0.775719								0.701721	0.701721	0.536684	0.291645	0.569472	0.610806	0.640611	0.50228	0.296488	0.545059	0.752019	0.775719
["1c","2c","4c","8c","64c"]	embryo_mm10		subcluster	innerproduct	500kb	0.598291	0.645299	0.613248	0.675214	0.700855			0.550118	0.51618	0.558253	0.670595	0.687066	0.400603	0.379322	0.398666	0.529089	0.589045	0.700855	0.687066	0.589045	0.646188	0.759358								0.691208	0.691208	0.568724	0.519991	0.584927	0.608508	0.646188	0.542634	0.523332	0.543658	0.759358	0.74297
["1c","2c","4c","8c","64c"]	embryo_mm10		subcluster	innerproduct	500kb	0.559829	0.534188	0.613248	0.653846	0.720085			0.481749	0.38458	0.534658	0.645149	0.700544	0.346885	0.243662	0.38872	0.492698	0.596038	0.720085	0.700544	0.596038	0.655973	0.760745								0.704485	0.704485	0.484892	0.384651	0.557297	0.578895	0.655973	0.490348	0.398464	0.524091	0.744858	0.760745
["1c","2c","4c","8c","64c"]	embryo_mm10		subcluster	innerproduct	500kb	0.587607	0.628205	0.551282	0.67094	0.698718			0.499009	0.516429	0.400451	0.669152	0.68408	0.352861	0.38481	0.257551	0.531434	0.549015	0.698718	0.68408	0.549015	0.622426	0.771325								0.688922	0.688922	0.505213	0.528542	0.420085	0.608224	0.622426	0.504204	0.515638	0.39568	0.756261	0.771325
["1c","2c","4c","8c","64c"]	embryo_mm10		subcluster	innerproduct	500kb	0.510684	0.452991	0.435897	0.5	0.57906			0.38006	0.23999	0.272835	0.505968	0.53402	0.278353	0.164552	0.222636	0.366845	0.424551	0.57906	0.53402	0.424551	0.487955	0.631551								0.541134	0.541134	0.411479	0.256613	0.285833	0.436965	0.487955	0.366483	0.241853	0.276977	0.631551	0.607321
["1c","2c","4c","8c","64c"]	embryo_mm10		subcluster	innerproduct	500kb
["1c","2c","4c","8c","64c"]	embryo_mm10		subcluster	schicluster	1M	0.538462	0.615385	0.514957	0.752137	0.636752			0.34311	0.405519	0.367967	0.701544	0.675854	0.226946	0.309695	0.259239	0.615155	0.56063	0.752137	0.701544	0.615155	0.670216	0.762167								0.705469	0.705469	0.375261	0.407566	0.388816	0.656623	0.670216	0.330345	0.416915	0.363342	0.762167	0.689004
["1c","2c","4c","8c","64c"]	embryo_mm10		subcluster	schicluster	1M	0.521368	0.549145	0.448718	0.739316	0.66453			0.317472	0.391346	0.304197	0.696129	0.653124	0.250333	0.300818	0.218431	0.602893	0.534004	0.739316	0.696129	0.602893	0.653143	0.756905								0.700122	0.700122	0.341387	0.416895	0.320939	0.651265	0.653143	0.311735	0.382235	0.304615	0.756905	0.660981
["1c","2c","4c","8c","64c"]	embryo_mm10		subcluster	schicluster	1M	0.532051	0.57265	0.534188	0.771368	0.777778			0.287458	0.317618	0.367462	0.676546	0.671625	0.296581	0.319162	0.316502	0.621119	0.674986	0.777778	0.676546	0.674986	0.721481	0.744208								0.681749	0.681749	0.324876	0.329715	0.384446	0.628962	0.721481	0.272811	0.32136	0.366114	0.744208	0.633426
["1c","2c","4c","8c","64c"]	embryo_mm10		subcluster	schicluster	1M	0.536325	0.532051	0.549145	0.698718	0.771368			0.272128	0.295366	0.375757	0.652251	0.650548	0.269319	0.299021	0.331178	0.587549	0.641467	0.771368	0.652251	0.641467	0.698824	0.672337								0.657238	0.657238	0.316211	0.331525	0.398323	0.642803	0.698824	0.253991	0.281372	0.36957	0.672337	0.614059
["1c","2c","4c","8c","64c"]	embryo_mm10		subcluster	schicluster	1M	0.653846	0.619658	0.771368	0.681624	0.589744			0.504345	0.524963	0.654059	0.585158	0.544183	0.491	0.443551	0.627094	0.516102	0.433818	0.771368	0.654059	0.627094	0.701703	0.63633								0.657966	0.657966	0.602597	0.604826	0.701703	0.551057	0.54162	0.44312	0.472729	0.619361	0.63633	0.557159
["1c","2c","4c","8c","64c"]	embryo_mm10		subcluster	schicluster	1M	0.358974	0.348291	0.391026	0.258547	0.303419			0.016994	0.018325	0.102686	0.154414	0.122763	0.029283	0.024114	0.076039	0.095435	0.085165	0.391026	0.154414	0.095435	0.144727	0.212707								0.172252	0.172252	0.045796	0.042924	0.134554	0.144727	0.123163	0.021583	0.024279	0.09742	0.212707	0.152352
["1c","2c","4c","8c","64c"]	embryo_mm10		subcluster	schicluster	1M	0.356838	0.326923	0.33547	0.292735	0.326923			0.016234	0.057247	0.051468	0.108812	0.090701	0.027034	0.011345	0.020494	0.092666	0.085459	0.356838	0.108812	0.092666	0.110975	0.153093								0.128675	0.128675	0.044527	0.084503	0.075545	0.110975	0.096889	0.021041	0.058821	0.05331	0.153093	0.114856
["1c","2c","4c","8c","64c"]	embryo_mm10		subcluster	schicluster	1M	0.356838	0.376068	0.356838	0.185897	0.230769			0.016644	0.04192	0.060925	0.065286	0.069016	0.027768	0.046923	0.035994	0.03486	0.048528	0.376068	0.069016	0.048528	0.086199	0.109089								0.087245	0.087245	0.045096	0.069413	0.086199	0.07269	0.074619	0.021346	0.043693	0.061526	0.109089	0.093833
["1c","2c","4c","8c","64c"]	embryo_mm10		subcluster	schicluster	1M	0.361111	0.358974	0.358974	0.207265	0.235043			0.019129	0.017851	0.053877	0.068553	0.061803	0.029883	0.028682	0.039071	0.042836	0.04631	0.361111	0.068553	0.04631	0.077446	0.117329								0.092589	0.092589	0.048883	0.046951	0.077446	0.076465	0.068251	0.023157	0.022224	0.055702	0.117329	0.085805
["1c","2c","4c","8c","64c"]	embryo_mm10		subcluster	schicluster	1M
["1c","2c","4c","8c","64c"]	embryo_mm10		subcluster	schicluster	1M
["1c","2c","4c","8c","64c"]	embryo_mm10		subcluster	schicluster	1M
["1c","2c","4c","8c","64c"]	embryo_mm10		subcluster	scghost	1M	0.363248	0.361111	0.363248	0.32906	0.448718			0.132815	0.200069	0.15285	0.265481	0.290643	0.100782	0.12724	0.113573	0.140663	0.188312	0.448718	0.290643	0.188312	0.291728	0.338641								0.300614	0.300614	0.144845	0.205175	0.162831	0.24117	0.291728	0.140961	0.212911	0.162187	0.338641	0.310059
["1c","2c","4c","8c","64c"]	embryo_mm10		subcluster	2d_pca	200kb	0.803419	0.675214	0.683761	0.570513	0.626068			0.756719	0.518982	0.506095	0.627398	0.590618	0.744889	0.424036	0.457843	0.470515	0.477556	0.803419	0.756719	0.744889	0.79664	0.762877								0.759723	0.759723	0.79664	0.562846	0.548895	0.543175	0.527118	0.726076	0.49095	0.479231	0.762877	0.690295
["1c","2c","4c","8c","64c"]	embryo_mm10		subcluster	cistopic	1M	0.626068	0.521368	0.502137	0.371795	0.410256			0.395362	0.382657	0.310877	0.417342	0.41306	0.375306	0.319249	0.241725	0.231909	0.267088	0.626068	0.417342	0.375306	0.402825	0.583156								0.435708	0.435708	0.402825	0.395349	0.319949	0.347774	0.357046	0.401675	0.384521	0.317549	0.583156	0.526256
["1c","2c","4c","8c","64c"]	embryo_mm10		subcluster	cistopic	1M	0.472222	0.529915	0.478632	0.425214	0.519231			0.283031	0.33692	0.312463	0.491011	0.527374	0.188272	0.272382	0.221354	0.287495	0.354126	0.529915	0.527374	0.354126	0.461661	0.640357								0.536521	0.536521	0.306085	0.34969	0.323681	0.415455	0.461661	0.278575	0.339674	0.317184	0.636305	0.640357
["CA1","MGE","PC","ANP","ASC","ODC","Inh","EC","OLF","VLMC","MGC","CA3","DG","Other"]	mouse_hippocampus	["CA1","CA3","DG","OLF","MGE","Inh"]	neurons	schicluster	500kb	0.538926	0.465654	0.44005	0.548709	0.579309	0.726287	0.813229	0.457196	0.488174	0.471648	0.523826	0.537733	0.36828	0.342681	0.335947	0.41703	0.440612	0.579309	0.537733	0.440612	0.526392	0.558659	0.553272	0.264129	0.28746	0.234667	0.352408	0.266395	0.266395	0.540788	0.540788	0.430092	0.440214	0.432676	0.499064	0.526392	0.497276	0.557058	0.52769	0.558659	0.555994	0.553272	0.481505	0.429339
["CA1","MGE","PC","ANP","ASC","ODC","Inh","EC","OLF","VLMC","MGC","CA3","DG","Other"]	mouse_hippocampus	["CA1","CA3","DG","OLF","MGE","Inh"]	neurons	schicluster	500kb	0.587843	0.528726	0.516653	0.421732	0.448585	0.726748	0.845196	0.583736	0.557845	0.573116	0.56218	0.550308	0.478359	0.44966	0.451783	0.32897	0.313894	0.587843	0.583736	0.478359	0.560502	0.675572	0.608916	0.414974	0.389706	0.382184	0.567464	0.416537	0.416537	0.586983	0.586983	0.560502	0.516445	0.535126	0.487267	0.475756	0.61609	0.614295	0.62441	0.675572	0.66414	0.608916	0.496997	0.478976
["CA1","MGE","PC","ANP","ASC","ODC","Inh","EC","OLF","VLMC","MGC","CA3","DG","Other"]	mouse_hippocampus	["CA1","CA3","DG","OLF","MGE","Inh"]	neurons	fasthicrep	500kb	0.418401	0.406328	0.45358	0.487302	0.51249	0.69179	0.752991	0.389837	0.359999	0.414961	0.453084	0.481594	0.279655	0.24119	0.296662	0.320008	0.375541	0.51249	0.481594	0.375541	0.464014	0.507078	0.408473	0.149386	0.166326	0.121557	0.219072	0.153177	0.153177	0.484591	0.484591	0.354001	0.323945	0.372547	0.420285	0.464014	0.444706	0.416661	0.47888	0.500225	0.507078	0.310781	0.355043	0.408473
["CA1","MGE","PC","ANP","ASC","ODC","Inh","EC","OLF","VLMC","MGC","CA3","DG","Other"]	mouse_hippocampus	["CA1","CA3","DG","OLF","MGE","Inh"]	neurons	fasthicrep	500kb	0.180891	0.146545	0.170067	0.239592	0.252706	0.616399	0.608315	0.048671	0.045313	0.068875	0.08636	0.100432	0.01962	0.014263	0.031532	0.047581	0.059117	0.252706	0.100432	0.059117	0.107894	0.09945	0.326589	0.031757	0.042119	0.029253	0.047735	0.034015	0.034015	0.1035	0.1035	0.051277	0.045988	0.06758	0.090179	0.107894	0.061081	0.05976	0.085573	0.089763	0.09945	0.326589	0.265255	0.279165
["CA1","MGE","PC","ANP","ASC","ODC","Inh","EC","OLF","VLMC","MGC","CA3","DG","Other"]	mouse_hippocampus	["CA1","CA3","DG","OLF","MGE","Inh"]	neurons	innerproduct	500kb	0.53393	0.471274	0.509159	0.589509	0.59617	0.732704	0.797233	0.500851	0.546611	0.551182	0.591141	0.589947	0.401762	0.353572	0.389781	0.493588	0.49881	0.59617	0.591141	0.49881	0.586574	0.629053	0.484034	0.346778	0.32452	0.295477	0.425178	0.348656	0.348656	0.593827	0.593827	0.464078	0.488277	0.496241	0.574107	0.586574	0.552796	0.629053	0.627952	0.61495	0.598412	0.413531	0.484034	0.420803
["CA1","MGE","PC","ANP","ASC","ODC","Inh","EC","OLF","VLMC","MGC","CA3","DG","Other"]	mouse_hippocampus	["CA1","CA3","DG","OLF","MGE","Inh"]	neurons	innerproduct	500kb	0.604288	0.539759	0.556411	0.691507	0.663614	0.739324	0.835104	0.545895	0.589115	0.59062	0.663585	0.664235	0.462216	0.440746	0.449469	0.593733	0.57755	0.691507	0.664235	0.593733	0.645023	0.691194	0.549478	0.442396	0.334879	0.376093	0.545591	0.444003	0.444003	0.666423	0.666423	0.507804	0.535379	0.53593	0.642181	0.645023	0.598178	0.662245	0.665121	0.691194	0.68929	0.549478	0.472653	0.429655
["CA1","MGE","PC","ANP","ASC","ODC","Inh","EC","OLF","VLMC","MGC","CA3","DG","Other"]	mouse_hippocampus	["CA1","CA3","DG","PC","Inh"]	neurons	innerproduct	500kb	0.604288	0.568485	0.566195	0.691507	0.663614	0.739324	0.835104	0.545895	0.601206	0.602259	0.663585	0.664235	0.462216	0.462529	0.470408	0.593733	0.57755	0.691507	0.664235	0.593733	0.645023	0.691194	0.689374	0.49513	0.444981	0.422834	0.60034	0.49619	0.49619	0.666423	0.666423	0.507804	0.547043	0.54868	0.642181	0.645023	0.598178	0.674446	0.674584	0.691194	0.68929	0.689374	0.524446	0.51206
["L2/3","L4","L5","L6","Ndnf","Vip","Pvalb","Sst","Astro","ODC","OPC","MG","MP","Endo"]	pfc_all_dist	["L2/3","L4","L5","L6","Pvalb","Sst","Vip","Ndnf"]	neurons	innerproduct	500kb
["CA1","MGE","PC","ANP","ASC","ODC","Inh","EC","OLF","VLMC","MGC","CA3","DG","Other"]	mouse_hippocampus	["CA1","CA3","DG","PC","Inh"]	neurons	schicluster	500kb	0.587843	0.55433	0.517485	0.421732	0.448585	0.726748	0.845196	0.583736	0.57232	0.571641	0.56218	0.550308	0.478359	0.466626	0.451834	0.32897	0.313894	0.587843	0.583736	0.478359	0.560502	0.675572	0.771512	0.556392	0.634372	0.534645	0.594122	0.557496	0.557496	0.586983	0.586983	0.560502	0.526913	0.534066	0.487267	0.475756	0.61609	0.633909	0.62242	0.675572	0.66414	0.771512	0.713494	0.708605
["CA1","MGE","PC","ANP","ASC","ODC","Inh","EC","OLF","VLMC","MGC","CA3","DG","Other"]	mouse_hippocampus	["CA1","CA3","DG","PC","Inh"]	neurons	fasthicrep	500kb	0.418401	0.408826	0.45025	0.487302	0.51249	0.69179	0.752991	0.389837	0.361272	0.419944	0.453084	0.481594	0.279655	0.244049	0.303927	0.320008	0.375541	0.51249	0.481594	0.375541	0.464014	0.507078	0.45176	0.218016	0.163721	0.172271	0.306447	0.220555	0.220555	0.484591	0.484591	0.354001	0.325589	0.376726	0.420285	0.464014	0.444706	0.417287	0.484886	0.500225	0.507078	0.369948	0.336701	0.45176
["CA1","MGE","PC","ANP","ASC","ODC","Inh","EC","OLF","VLMC","MGC","CA3","DG","Other"]	mouse_hippocampus	["CA1","CA3","DG","PC","Inh"]	neurons	fasthicrep	500kb	0.180891	0.153622	0.175479	0.239592	0.252706	0.616399	0.608315	0.048671	0.045561	0.054128	0.08636	0.100432	0.01962	0.014923	0.019549	0.047581	0.059117	0.252706	0.100432	0.059117	0.107894	0.09945	0.403194	0.030372	0.048137	0.026865	0.043063	0.032325	0.032325	0.1035	0.1035	0.051277	0.046242	0.054645	0.090179	0.107894	0.061081	0.06	0.068785	0.089763	0.09945	0.403194	0.315841	0.347458
["CA1","MGE","PC","ANP","ASC","ODC","Inh","EC","OLF","VLMC","MGC","CA3","DG","Other"]	mouse_hippocampus	["CA1","CA3","DG","PC","Inh"]	neurons	innerproduct	500kb	0.53393	0.483972	0.500624	0.589509	0.59617	0.732704	0.797233	0.500851	0.533395	0.543245	0.591141	0.589947	0.401762	0.3762	0.379503	0.493588	0.49881	0.59617	0.591141	0.49881	0.586574	0.619793	0.597458	0.386524	0.352346	0.317541	0.499899	0.388379	0.388379	0.593827	0.593827	0.464078	0.478124	0.4887	0.574107	0.586574	0.552796	0.611605	0.619793	0.61495	0.598412	0.517927	0.597458	0.459909
["CA1","MGE","PC","ANP","ASC","ODC","Inh","EC","OLF","VLMC","MGC","CA3","DG","Other"]	mouse_hippocampus	["CA1","CA3","DG","PC","Inh"]	neurons	innerproduct	500kb	0.604288	0.470649	0.531848	0.691507	0.663614	0.739324	0.835104	0.545895	0.57056	0.594639	0.663585	0.664235	0.462216	0.360396	0.417537	0.593733	0.57755	0.691507	0.664235	0.593733	0.645023	0.691194	0.689374	0.48929	0.444981	0.417306	0.594418	0.49036	0.49036	0.666423	0.666423	0.507804	0.510841	0.536495	0.642181	0.645023	0.598178	0.653921	0.674269	0.691194	0.68929	0.689374	0.535528	0.514342
["L2/3","L4","L5","L6","Ndnf","Vip","Pvalb","Sst","Astro","ODC","OPC","MG","MP","Endo"]	pfc_all_dist	["L2/3","L4","L5","L6","Pvalb","Sst","Vip","Ndnf"]	neurons	schicluster	500kb	0.605221	0.528503	0.468833	0.364944	0.474694	0.788757	0.77195	0.463582	0.383538	0.465526	0.402068	0.441156	0.539848	0.413635	0.392793	0.283827	0.379254	0.605221	0.465526	0.539848	0.570685	0.446731	0.3058	0.033663	0.017017	0.141049	0.06142	0.058203	0.058203	0.47577	0.47577	0.570685	0.440218	0.508846	0.400046	0.476293	0.406047	0.360421	0.446731	0.424377	0.423015	0.3058	0.28471	0.258348
["L2/3","L4","L5","L6","Ndnf","Vip","Pvalb","Sst","Astro","ODC","OPC","MG","MP","Endo"]	pfc_all_dist	["L2/3","L4","L5","L6","Pvalb","Sst","Vip","Ndnf"]	neurons	schicluster	500kb	0.507192	0.464571	0.404901	0.484816	0.568993	0.780609	0.876953	0.547874	0.644888	0.531277	0.66621	0.680304	0.438196	0.40548	0.358638	0.453815	0.52834	0.568993	0.680304	0.52834	0.671103	0.734475	0.293497	0.235577	0.128565	0.238718	0.278271	0.256981	0.256981	0.68562	0.68562	0.554905	0.64341	0.516128	0.621058	0.671103	0.557824	0.662178	0.566482	0.734475	0.700778	0.275923	0.275923	0.293497
["L2/3","L4","L5","L6","Ndnf","Vip","Pvalb","Sst","Astro","ODC","OPC","MG","MP","Endo"]	pfc_all_dist	["L2/3","L4","L5","L6","Pvalb","Sst","Vip","Ndnf"]	neurons	innerproduct	500kb	0.622802	0.483218	0.506127	0.814065	0.807672	0.855621	0.954352	0.778573	0.741764	0.772163	0.870879	0.869544	0.552163	0.377809	0.446903	0.883573	0.878886	0.814065	0.870879	0.883573	0.971458	0.838835	0.623902	0.60866	0.559558	0.740024	0.578505	0.613123	0.613123	0.872767	0.872767	0.741083	0.686653	0.723425	0.966189	0.971458	0.830396	0.818967	0.838835	0.795818	0.789767	0.448155	0.502636	0.476274
["L2/3","L4","L5","L6","Ndnf","Vip","Pvalb","Sst","Astro","ODC","OPC","MG","MP","Endo"]	pfc_all_dist	["L2/3","L4","L5","L6","Pvalb","Sst","Vip","Ndnf"]	neurons	innerproduct	500kb	0.716569	0.50293	0.533298	0.85349	0.786361	0.886613	0.95261	0.814535	0.741971	0.769824	0.898252	0.852341	0.6776	0.40252	0.49706	0.928299	0.858466	0.85349	0.898252	0.928299	0.932995	0.880183	0.667838	0.748938	0.686757	0.900496	0.704211	0.752787	0.752787	0.900368	0.900368	0.79461	0.689672	0.730767	0.921502	0.932995	0.84386	0.815269	0.824133	0.880183	0.788679	0.616872	0.532513	0.627417
["L2/3","L4","L5","L6","Ndnf","Vip","Pvalb","Sst","Astro","ODC","OPC","MG","MP","Endo"]	pfc_all_dist	["L2/3","L4","L5","L6","Pvalb","Sst","Vip","Ndnf"]	neurons	fasthicrep	500kb	0.698988	0.495471	0.573255	0.814065	0.817794	0.854717	0.965606	0.769885	0.752545	0.777168	0.871998	0.877805	0.635297	0.476694	0.48608	0.884015	0.882916	0.817794	0.877805	0.884015	0.98765	0.847824	0.629174	0.615992	0.575898	0.749902	0.529003	0.620375	0.620375	0.87917	0.87917	0.745826	0.696882	0.725213	0.970238	0.98765	0.806153	0.829832	0.847824	0.794585	0.792161	0.435852	0.420035	0.453427
["L2/3","L4","L5","L6","Ndnf","Vip","Pvalb","Sst","Astro","ODC","OPC","MG","MP","Endo"]	pfc_all_dist	["L2/3","L4","L5","L6","Pvalb","Sst","Vip","Ndnf"]	neurons	fasthicrep	500kb	0.705381	0.615876	0.675546	0.860948	0.862547	0.88479	0.974428	0.828037	0.798357	0.824872	0.900007	0.896345	0.662574	0.538861	0.579906	0.930335	0.931392	0.862547	0.900007	0.931392	0.917052	0.887951	0.666081	0.745907	0.679126	0.89978	0.714909	0.748793	0.748793	0.9021	0.9021	0.799004	0.761199	0.779179	0.916707	0.917052	0.867205	0.84874	0.884522	0.887951	0.880388	0.629174	0.648506	0.579965
["L2/3","L4","L5","L6","Ndnf","Vip","Pvalb","Sst","Astro","ODC","OPC","MG","MP","Endo"]	pfc_all_dist	["L2/3","L4","L5","L6","Pvalb","Sst","Vip","Ndnf"]	neurons	fasthicrep	500kb	0.559242	0.466825	0.528436	0.772512	0.722749	0.919752	0.944585	0.5594	0.577939	0.589548	0.832682	0.80025	0.36883	0.336897	0.349269	0.816807	0.735151	0.772512	0.832682	0.816807	0.928534	0.78465	0.647773	0.681905	0.632446	0.82839	0.65895	0.690723	0.690723	0.842372	0.842372	0.583462	0.594251	0.60846	0.909262	0.928534	0.605732	0.630347	0.637615	0.78465	0.717401	0.530364	0.562753	0.554656
["L2/3","L4","L5","L6","Ndnf","Vip","Pvalb","Sst","Astro","ODC","OPC","MG","MP","Endo"]	pfc_all_dist	["L2/3","L4","L5","L6","Pvalb","Sst","Vip","Ndnf"]	neurons	fasthicrep	500kb	0.559242	0.492891	0.509479	0.772512	0.722749	0.919752	0.944585	0.5594	0.569557	0.580808	0.832682	0.80025	0.36883	0.331837	0.350999	0.816807	0.735151	0.772512	0.832682	0.816807	0.928534	0.78465	0.647773	0.681905	0.632446	0.82839	0.703681	0.690723	0.690723	0.842372	0.842372	0.583462	0.599999	0.601	0.909262	0.928534	0.605732	0.603467	0.628219	0.78465	0.717401	0.530364	0.607287	0.562753
["L2/3","L4","L5","L6","Ndnf","Vip","Pvalb","Sst","Astro","ODC","OPC","MG","MP","Endo"]	pfc_all_dist	["L2/3","L4","L5","L6","Pvalb","Sst","Vip","Ndnf"]	neurons	fasthicrep	500kb	0.559242	0.523697	0.518957	0.772512	0.722749	0.919752	0.944585	0.5594	0.547955	0.58584	0.832682	0.80025	0.36883	0.329877	0.36927	0.816807	0.735151	0.647773	0.681905	0.632446	0.82839	0.672281								0.690723	0.690723	0.583462	0.570109	0.599357	0.909262	0.928534	0.605732	0.598489	0.639888	0.78465	0.717401	0.530364	0.489879	0.558704
["L2/3","L4","L5","L6","Ndnf","Vip","Pvalb","Sst","Astro","ODC","OPC","MG","MP","Endo"]	pfc_all_dist	["L2/3","L4","L5","L6","Pvalb","Sst","Vip","Ndnf"]	neurons	fasthicrep	500kb	0.559242	0.457346	0.50237	0.772512	0.722749	0.919752	0.944585	0.5594	0.527333	0.565747	0.832682	0.80025	0.36883	0.285405	0.30756	0.816807	0.735151	0.772512	0.832682	0.816807	0.928534	0.78465								0.842372	0.842372	0.583462	0.554432	0.597578	0.909262	0.928534	0.605732	0.576946	0.60107	0.78465	0.717401	0.530364	0.481781	0.54251
["CA1","MGE","PC","ANP","ASC","ODC","Inh","EC","OLF","VLMC","MGC","CA3","DG","Other"]	mouse_hippocampus			schicluster	500kb	0.538926	0.49542	0.484596	0.548709	0.579309	0.726287	0.813229	0.457196	0.491945	0.467513	0.523826	0.537733	0.36828	0.393329	0.355955	0.41703	0.440612	0.579309	0.537733	0.440612	0.526392	0.558659								0.540788	0.540788	0.430092	0.449759	0.428995	0.499064	0.526392	0.497276	0.551877	0.523068	0.558659	0.555994
["CA1","MGE","PC","ANP","ASC","ODC","Inh","EC","OLF","VLMC","MGC","CA3","DG","Other"]	mouse_hippocampus			schicluster	500kb	0.587843	0.526436	0.459825	0.421732	0.448585	0.726748	0.845196	0.583736	0.518471	0.535091	0.56218	0.550308	0.478359	0.385482	0.408402	0.32897	0.313894	0.587843	0.583736	0.478359	0.560502	0.675572								0.586983	0.586983	0.560502	0.479086	0.492543	0.487267	0.475756	0.61609	0.573453	0.593945	0.675572	0.66414
["CA1","MGE","PC","ANP","ASC","ODC","Inh","EC","OLF","VLMC","MGC","CA3","DG","Other"]	mouse_hippocampus			fasthicrep	500kb	0.180891	0.160075	0.160699	0.239592	0.252706	0.616399	0.608315	0.048671	0.048933	0.065226	0.08636	0.100432	0.01962	0.016456	0.029908	0.047581	0.059117	0.252706	0.100432	0.059117	0.107894	0.09945								0.1035	0.1035	0.051277	0.049281	0.064398	0.090179	0.107894	0.061081	0.063759	0.081392	0.089763	0.09945
["CA1","MGE","PC","ANP","ASC","ODC","Inh","EC","OLF","VLMC","MGC","CA3","DG","Other"]	mouse_hippocampus			innerproduct	500kb	0.53393	0.487927	0.512906	0.589509	0.59617	0.732704	0.797233	0.500851	0.546574	0.551527	0.591141	0.589947	0.401762	0.368468	0.389525	0.493588	0.49881	0.59617	0.591141	0.49881	0.586574	0.628228								0.593827	0.593827	0.464078	0.490181	0.496619	0.574107	0.586574	0.552796	0.625886	0.628228	0.61495	0.598412
["CA1","MGE","PC","ANP","ASC","ODC","Inh","EC","OLF","VLMC","MGC","CA3","DG","Other"]	mouse_hippocampus			schicluster	500kb	0.508118	0.49542	0.478143	0.538093	0.571191	0.72585	0.794283	0.426605	0.503846	0.466845	0.522103	0.517481	0.356295	0.396234	0.350291	0.410196	0.427323	0.571191	0.522103	0.427323	0.509416	0.566768								0.525729	0.525729	0.398238	0.462474	0.426956	0.490232	0.509416	0.469226	0.562136	0.524429	0.566768	0.532473
["CA1","MGE","PC","ANP","ASC","ODC","Inh","EC","OLF","VLMC","MGC","CA3","DG","Other"]	mouse_hippocampus			schicluster	500kb	0.613655	0.538718	0.512906	0.425687	0.44234	0.726763	0.784262	0.611223	0.572191	0.566762	0.561017	0.55808	0.498277	0.447786	0.454724	0.325423	0.304224	0.613655	0.611223	0.498277	0.57291	0.673902								0.614166	0.614166	0.57291	0.523966	0.528012	0.486417	0.48227	0.661825	0.637826	0.61926	0.673902	0.672789
["CA1","MGE","PC","ANP","ASC","ODC","Inh","EC","OLF","VLMC","MGC","CA3","DG","Other"]	mouse_hippocampus			fasthicrep	500kb	0.418401	0.395087	0.45358	0.487302	0.51249	0.69179	0.752991	0.389837	0.356372	0.415564	0.453084	0.481594	0.279655	0.217893	0.299592	0.320008	0.375541	0.51249	0.481594	0.375541	0.464014	0.507078								0.484591	0.484591	0.354001	0.321279	0.373708	0.420285	0.464014	0.444706	0.4117	0.47856	0.500225	0.507078
["CA1","MGE","PC","ANP","ASC","ODC","Inh","EC","OLF","VLMC","MGC","CA3","DG","Other"]	mouse_hippocampus			innerproduct	500kb	0.604288	0.559534	0.587843	0.691507	0.663614	0.739324	0.835104	0.545895	0.602076	0.609755	0.663585	0.664235	0.462216	0.481393	0.494677	0.593733	0.57755	0.691507	0.664235	0.593733	0.645023	0.691194								0.666423	0.666423	0.507804	0.552104	0.558273	0.642181	0.645023	0.598178	0.669112	0.678682	0.691194	0.68929
["CA1","MGE","PC","ANP","ASC","ODC","Inh","EC","OLF","VLMC","MGC","CA3","DG","Other"]	mouse_hippocampus			fasthicrep	500kb	0.226686	0.176311	0.201499	0.274979	0.272689	0.615555	0.582247	0.058705	0.062866	0.080528	0.105343	0.115939	0.033118	0.027075	0.039242	0.057333	0.074379	0.274979	0.115939	0.074379	0.124108	0.114215								0.118956	0.118956	0.063302	0.061885	0.078418	0.11002	0.124108	0.069139	0.079223	0.098077	0.107836	0.114215
["CA1","MGE","PC","ANP","ASC","ODC","Inh","EC","OLF","VLMC","MGC","CA3","DG","Other"]	mouse_hippocampus			innerproduct	500kb	0.60179	0.584097	0.570358	0.649459	0.805787	0.735937	0.845676	0.529638	0.598351	0.590387	0.651652	0.697926	0.470569	0.509947	0.476605	0.565047	0.801333	0.805787	0.697926	0.801333	0.733456	0.680308								0.699624	0.699624	0.491343	0.55049	0.538894	0.629518	0.733456	0.582684	0.662482	0.66011	0.680308	0.668776
["CA1","MGE","PC","ANP","ASC","ODC","Inh","EC","OLF","VLMC","MGC","CA3","DG","Other"]	mouse_hippocampus			innerproduct	500kb	0.598043	0.461907	0.532473	0.751457	0.754996	0.783574	0.764969	0.540945	0.561884	0.591295	0.654399	0.656851	0.452165	0.348543	0.465486	0.713198	0.719208	0.754996	0.656851	0.719208	0.665256	0.659707								0.659214	0.659214	0.507186	0.500326	0.54067	0.664715	0.665256	0.587571	0.648738	0.659707	0.648567	0.653282
["CA1","MGE","PC","ANP","ASC","ODC","Inh","EC","OLF","VLMC","MGC","CA3","DG","Other"]	mouse_hippocampus			innerproduct	500kb	0.453997	0.354496	0.41174	0.517277	0.496669	0.714965	0.793646	0.350643	0.346171	0.357935	0.477493	0.461255	0.238605	0.196341	0.228732	0.372626	0.334505	0.517277	0.477493	0.372626	0.471533	0.489291								0.480248	0.480248	0.325609	0.310289	0.322565	0.471533	0.456334	0.391271	0.403295	0.413605	0.489291	0.472139
["CA1","MGE","PC","ANP","ASC","ODC","Inh","EC","OLF","VLMC","MGC","CA3","DG","Other"]	mouse_hippocampus			2d_pca	500kb	0.519359	0	0.49438	0.510616	0.568693	0.699551	0.788787	0.254691	0	0.283583	0.545962	0.580625	0.305414	0	0.283934	0.392395	0.437637	0.568693	0.580625	0.437637	0.549897	0.620329								0.582994	0.582994	0.493122	0	0.344208	0.499646	0.549897	0.174428	0	0.245786	0.609136	0.620329
["Early-S","late-S","Mid-S","G1","pre-M","post-M"]	cell_cycle_mitotic			innerproduct	200kb	0.369718	0.425176	0.432218	0.349472	0.401408	0.856626	0.790578	0.12843	0.231521	0.236735	0.200833	0.197841	0.115619	0.195357	0.187433	0.161914	0.170781	0.432218	0.236735	0.195357	0.225756	0.269184								0.242023	0.242023	0.135937	0.225395	0.225756	0.174048	0.179183	0.13419	0.249852	0.260817	0.269184	0.242644
["Early-S","late-S","Mid-S","G1","pre-M","post-M"]	cell_cycle_mitotic			innerproduct	200kb	0.601232	0.582746	0.551937	0.802817	0.808099	0.881676	0.939258	0.360714	0.484596	0.441274	0.587652	0.592648	0.257814	0.405164	0.363972	0.600826	0.611505	0.808099	0.592648	0.611505	0.596348	0.593826								0.595084	0.595084	0.377286	0.464954	0.424608	0.591981	0.596348	0.354702	0.513991	0.467973	0.588272	0.593826
["Early-S","late-S","Mid-S","G1","pre-M","post-M"]	cell_cycle_mitotic			innerproduct	200kb	0.584507	0.62412	0.59507	0.81338	0.808979	0.81894	0.943066	0.364929	0.486551	0.445391	0.588713	0.598158	0.268161	0.400458	0.379538	0.599985	0.615083	0.81338	0.598158	0.615083	0.602127	0.599007								0.600563	0.600563	0.372606	0.472818	0.429292	0.585734	0.602127	0.366864	0.509016	0.471333	0.597894	0.599007
["Early-S","late-S","Mid-S","G1","pre-M","post-M"]	cell_cycle_mitotic			innerproduct	200kb	0.506162	0.774648	0.606514	0.760563	0.801937	0.802845	0.908545	0.340517	0.556157	0.441417	0.557792	0.578766	0.2564	0.556211	0.37925	0.558517	0.592562	0.801937	0.578766	0.592562	0.585701	0.59575								0.581299	0.581299	0.33278	0.544052	0.42506	0.531043	0.585701	0.358695	0.575612	0.467745	0.59575	0.576963
["Early-S","late-S","Mid-S","G1","pre-M","post-M"]	cell_cycle_mitotic			innerproduct	200kb	0.571303	0.715669	0.608275	0.836268	0.742077	0.802839	0.915706	0.386295	0.535487	0.459916	0.608543	0.563431	0.299483	0.511571	0.396437	0.637512	0.56169	0.836268	0.608543	0.637512	0.607731	0.615183								0.611434	0.611434	0.379326	0.508716	0.441804	0.607731	0.545016	0.402862	0.572579	0.487973	0.615183	0.58989
["Early-S","late-S","Mid-S","G1","pre-M","post-M"]	cell_cycle_mitotic			innerproduct	200kb	0.576585	0.707746	0.598592	0.728873	0.830986	0.815764	0.922685	0.386676	0.527106	0.454747	0.570608	0.610313	0.331738	0.504319	0.388904	0.571971	0.641836	0.830986	0.610313	0.641836	0.622435	0.603198								0.612666	0.612666	0.377789	0.505387	0.436905	0.550068	0.622435	0.405343	0.558146	0.482584	0.599414	0.603198
["CA1","MGE","PC","ANP","ASC","ODC","Inh","EC","OLF","VLMC","MGC","CA3","DG","Other"]	mouse_hippocampus			2d_pca	200kb	0.620108	0	0.552873	0.587011	0.636137	0.68784	0.767748	0.468855	0	0.409364	0.595849	0.608776	0.482422	0	0.404199	0.441677	0.488303	0.636137	0.608776	0.488303	0.570199	0.670982								0.611476	0.611476	0.496287	0	0.418205	0.541025	0.570199	0.450079	0	0.407464	0.670982	0.659195
["Early-S","late-S","Mid-S","G1","pre-M","post-M"]	cell_cycle_mitotic			innerproduct	200kb	0.590669	0.731514	0.602993	0.651408	0.832746	0.864405	0.936137	0.460521	0.541786	0.453991	0.559737	0.614197	0.394627	0.530156	0.39352	0.529413	0.646229	0.832746	0.614197	0.646229	0.625993	0.615								0.616526	0.616526	0.44272	0.522449	0.435454	0.519758	0.625993	0.488198	0.569728	0.48269	0.615	0.607341
["Early-S","late-S","Mid-S","G1","pre-M","post-M"]	cell_cycle_mitotic			innerproduct	200kb
["Early-S","late-S","Mid-S","G1","pre-M","post-M"]	cell_cycle_mitotic			innerproduct	200kb	0.621479	0.627641	0.612676	0.541373	0.553697	0.851981	0.860649	0.462263	0.44375	0.416879	0.476845	0.471758	0.447521	0.456508	0.403185	0.4078	0.402209	0.627641	0.476845	0.456508	0.44646	0.547877								0.481742	0.481742	0.44646	0.420757	0.394756	0.429853	0.432667	0.487617	0.478211	0.450869	0.547877	0.529126
["CA1","MGE","PC","ANP","ASC","ODC","Inh","EC","OLF","VLMC","MGC","CA3","DG","Other"]	mouse_hippocampus			2d_pca	200kb	0.538718	0.44234	0.584929	0.301832	0.303289	0.666348	0.698055	0.466056	0.247492	0.500362	0.439166	0.403543	0.428197	0.183214	0.474232	0.204759	0.198894	0.584929	0.500362	0.474232	0.490569	0.558								0.503606	0.503606	0.480141	0.310937	0.490569	0.370464	0.354648	0.459204	0.212891	0.517354	0.558	0.480104
["CA1","MGE","PC","ANP","ASC","ODC","Inh","EC","OLF","VLMC","MGC","CA3","DG","Other"]	mouse_hippocampus			2d_pca	200kb	0.651332	0.714197	0.659242	0.570774	0.553497	0.718146	0.828761	0.601596	0.662554	0.617254	0.603713	0.599177	0.559678	0.651704	0.567231	0.403308	0.403258	0.714197	0.662554	0.651704	0.63435	0.704137								0.665178	0.665178	0.564846	0.63435	0.579361	0.533723	0.532671	0.650386	0.699156	0.667117	0.704137	0.693361
["CA1","MGE","PC","ANP","ASC","ODC","Inh","EC","OLF","VLMC","MGC","CA3","DG","Other"]	mouse_hippocampus			schicluster	500kb	0.58368	0.475021	0.47856	0.54975	0.538301	0.726821	0.800979	0.472175	0.493278	0.468839	0.525324	0.517589	0.455955	0.39026	0.351346	0.420621	0.415665	0.58368	0.525324	0.455955	0.496154	0.566399								0.528955	0.528955	0.445631	0.454413	0.429094	0.496154	0.489084	0.511112	0.548329	0.526131	0.566399	0.558011
["CA1","MGE","PC","ANP","ASC","ODC","Inh","EC","OLF","VLMC","MGC","CA3","DG","Other"]	mouse_hippocampus			schicluster	500kb	0.637594	0.492298	0.516445	0.41174	0.474813	0.72673	0.827342	0.607673	0.547784	0.569772	0.554774	0.559653	0.537582	0.423048	0.450295	0.292974	0.367506	0.637594	0.607673	0.537582	0.57616	0.678406								0.610693	0.610693	0.57616	0.497352	0.531979	0.47535	0.494827	0.649629	0.617732	0.620898	0.678406	0.653639
["CA1","MGE","PC","ANP","ASC","ODC","Inh","EC","OLF","VLMC","MGC","CA3","DG","Other"]	mouse_hippocampus			innerproduct	200kb	0.650083	0.655495	0.636345	0.6403	0.637594	0.762141	0.830309	0.67358	0.702006	0.672814	0.689976	0.691442	0.549291	0.584726	0.551886	0.546878	0.55386	0.655495	0.702006	0.584726	0.647934	0.781167								0.704225	0.704225	0.631669	0.647934	0.619177	0.622711	0.640877	0.727172	0.771227	0.742461	0.781167	0.757571
["Early-S","late-S","Mid-S","G1","pre-M","post-M"]	cell_cycle_mitotic			schicluster	200kb	0.529049	0.482394	0.528169	0.446303	0.463028	0.822101	0.830577	0.359642	0.354165	0.385995	0.33007	0.366789	0.295598	0.265527	0.324664	0.230392	0.254398	0.529049	0.385995	0.324664	0.376782	0.452238								0.390432	0.390432	0.361629	0.336926	0.376782	0.287521	0.318767	0.367253	0.383452	0.405109	0.408946	0.452238
["Early-S","late-S","Mid-S","G1","pre-M","post-M"]	cell_cycle_mitotic			schicluster	200kb
["Early-S","late-S","Mid-S","G1","pre-M","post-M"]	cell_cycle_mitotic			schicluster	200kb	0.454225	0.269366	0.464789	0.303697	0.338028	0.812152	0.794151	0.4103	0.081295	0.421241	0.370478	0.343734	0.34857	0.026715	0.353947	0.202121	0.205558	0.464789	0.421241	0.353947	0.610837	0.52413								0.425481	0.425481	0.587789	0.386029	0.610837	0.298493	0.287294	0.320243	0.050638	0.326428	0.52413	0.455355
["Early-S","late-S","Mid-S","G1","pre-M","post-M"]	cell_cycle_mitotic			fasthicrep	200kb	0.588028	0.609155	0.597711	0.709507	0.683099	0.868707	0.919708	0.454413	0.473282	0.453263	0.571833	0.559315	0.375762	0.427128	0.409812	0.556005	0.517802	0.709507	0.571833	0.556005	0.53819	0.62514								0.575385	0.575385	0.442203	0.44281	0.424297	0.532966	0.53819	0.475758	0.516691	0.495221	0.62514	0.589016
["Early-S","late-S","Mid-S","G1","pre-M","post-M"]	cell_cycle_mitotic			fasthicrep	200kb	0.654049	0.663732	0.670775	0.605634	0.598592	0.78383	0.848149	0.48208	0.538963	0.500457	0.530892	0.537334	0.436117	0.505975	0.460454	0.470602	0.483173	0.670775	0.538963	0.505975	0.509975	0.613385								0.542197	0.542197	0.473245	0.509975	0.486737	0.477958	0.484967	0.49917	0.578766	0.522689	0.608196	0.613385
["Early-S","late-S","Mid-S","G1","pre-M","post-M"]	cell_cycle_mitotic			innerproduct	200kb	0.578345	0.664613	0.600352	0.704225	0.824824	0.811459	0.881268	0.423365	0.477156	0.459388	0.558777	0.601762	0.333011	0.43875	0.412256	0.525373	0.613882	0.824824	0.601762	0.613882	0.601116	0.608349								0.604711	0.604711	0.412218	0.449723	0.42998	0.523306	0.601116	0.443989	0.516477	0.501765	0.607934	0.608349
["Early-S","late-S","Mid-S","G1","pre-M","post-M"]	cell_cycle_mitotic			innerproduct	200kb	0.576585	0.692782	0.612676	0.728873	0.830986	0.815764	0.922685	0.386676	0.52326	0.45961	0.570608	0.610313	0.331738	0.492034	0.399013	0.571971	0.641836	0.830986	0.610313	0.641836	0.622435	0.603198								0.612666	0.612666	0.377789	0.501076	0.441407	0.550068	0.622435	0.405343	0.554936	0.48778	0.599414	0.603198
["L2/3","L4","L5","L6","Ndnf","Vip","Pvalb","Sst","Astro","ODC","OPC","MG","MP","Endo"]	pfc_all_dist			schicluster	500kb	0.507192	0.486414	0.431007	0.484816	0.568993	0.780609	0.876953	0.547874	0.659136	0.566146	0.66621	0.680304	0.438196	0.446762	0.415447	0.453815	0.52834	0.568993	0.680304	0.52834	0.671103	0.734475								0.68562	0.68562	0.554905	0.649734	0.545695	0.621058	0.671103	0.557824	0.683221	0.60726	0.734475	0.700778
["1c","2c","4c","8c","64c"]	embryo_mm10			schicluster	500kb	0.628205	0.555556	0.615385	0.74359	0.728632	0.843313	0.930274	0.436549	0.407954	0.422218	0.714829	0.717881	0.355726	0.301301	0.333575	0.607378	0.611708	0.74359	0.717881	0.611708	0.660787	0.798773								0.722315	0.722315	0.470682	0.428501	0.448706	0.660787	0.659215	0.419398	0.402534	0.411489	0.789308	0.798773
["pre-M","post-M","G1","Early-S","Mid-S","late-S"]	cell_cycle_mitotic			schicluster	200kb	0.271127	0.269366	0.463908	0.279049	0.358275	0.812152	0.776891	0.100553	0.081295	0.419566	0.356075	0.368225	0.03015	0.026715	0.352392	0.183084	0.234994	0.463908	0.419566	0.352392	0.608535	0.509337								0.423818	0.423818	0.462659	0.386029	0.608535	0.2866	0.30841	0.061524	0.050638	0.325128	0.509337	0.483243
["CA1","MGE","PC","ANP","ASC","ODC","Inh","EC","OLF","VLMC","MGC","CA3","DG","Other"]	mouse_hippocampus			innerproduct	200kb	0.640092	0.676728	0.642381	0.658826	0.646336	0.731222	0.831034	0.662044	0.706777	0.655126	0.702292	0.696804	0.544963	0.594136	0.549532	0.566665	0.563062	0.676728	0.706777	0.594136	0.651933	0.787403								0.708958	0.708958	0.6105	0.651933	0.606922	0.638572	0.634983	0.729109	0.776916	0.717724	0.787403	0.778877
["pre-M","post-M","G1","Early-S","Mid-S","late-S"]	cell_cycle_mitotic			schicluster	200kb	0.525528	0.510563	0.580986	0.411972	0.448063	0.711754	0.830496	0.311444	0.325442	0.355606	0.354054	0.36703	0.27994	0.258748	0.332258	0.241506	0.267106	0.580986	0.36703	0.332258	0.335803	0.460499								0.374086	0.374086	0.293708	0.312921	0.335803	0.305011	0.314979	0.342388	0.34955	0.388118	0.443046	0.460499
["CA1","MGE","PC","ANP","ASC","ODC","Inh","EC","OLF","VLMC","MGC","CA3","DG","Other"]	mouse_hippocampus			fasthicrep	200kb	0.663197	0.644879	0.582431	0.673605	0.624896	0.764735	0.823152	0.668532	0.674267	0.646418	0.693174	0.691203	0.555491	0.526063	0.51389	0.562328	0.551905	0.673605	0.693174	0.562328	0.642057	0.779749								0.695994	0.695994	0.629582	0.621684	0.591991	0.628487	0.642057	0.718415	0.74236	0.718199	0.779749	0.754928
["pre-M","post-M","G1","Early-S","Mid-S","late-S"]	cell_cycle_mitotic			schicluster	200kb	0.59419	0.464789	0.693662	0.333627	0.418134	0.803023	0.903611	0.458614	0.442285	0.466064	0.370219	0.398088	0.383453	0.38242	0.441842	0.208304	0.271279	0.693662	0.466064	0.441842	0.568079	0.52599								0.469816	0.469816	0.542267	0.568079	0.483388	0.298356	0.331932	0.403659	0.368275	0.456985	0.52599	0.522579
["CA1","MGE","PC","ANP","ASC","ODC","Inh","EC","OLF","VLMC","MGC","CA3","DG","Other"]	mouse_hippocampus			fasthicrep	200kb	0.55204	0.658201	0.531224	0.658826	0.687552	0.666546	0.81183	0.525235	0.648624	0.534002	0.666229	0.672979	0.372192	0.542933	0.393397	0.535562	0.609679	0.687552	0.672979	0.609679	0.648968	0.73274								0.675106	0.675106	0.482419	0.596784	0.48667	0.615712	0.648968	0.584858	0.716589	0.599909	0.73274	0.703437
["pre-M","post-M","G1","Early-S","Mid-S","late-S"]	cell_cycle_mitotic			fasthicrep	200kb	0.588028	0.609155	0.598592	0.709507	0.683099	0.868707	0.919708	0.454413	0.475605	0.455111	0.571833	0.559315	0.375762	0.429945	0.411421	0.556005	0.517802	0.709507	0.571833	0.556005	0.53819	0.62514								0.575385	0.575385	0.442203	0.444938	0.426012	0.532966	0.53819	0.475758	0.519209	0.497195	0.62514	0.589016
["CA1","MGE","PC","ANP","ASC","ODC","Inh","EC","OLF","VLMC","MGC","CA3","DG","Other"]	mouse_hippocampus			innerproduct	500kb	0.370941	0.286636	0.313905	0.344505	0.35741	0.700394	0.648022	0.186769	0.172385	0.210403	0.254057	0.26284	0.126052	0.106549	0.137219	0.187484	0.190746	0.370941	0.26284	0.190746	0.2408	0.305972								0.269502	0.269502	0.187254	0.158123	0.195761	0.23092	0.2408	0.199651	0.204087	0.241272	0.299306	0.305972
["L2/3","L4","L5","L6","Ndnf","Vip","Pvalb","Sst","Astro","ODC","OPC","MG","MP","Endo"]	pfc_all_dist			schicluster	500kb	0.605221	0.532765	0.462973	0.364944	0.474694	0.788757	0.77195	0.463582	0.378691	0.454621	0.402068	0.441156	0.539848	0.462379	0.391845	0.283827	0.379254	0.605221	0.463582	0.539848	0.570685	0.440798								0.47449	0.47449	0.570685	0.443512	0.492292	0.400046	0.476293	0.406047	0.34989	0.440798	0.424377	0.423015
["L2/3","L4","L5","L6","Ndnf","Vip","Pvalb","Sst","Astro","ODC","OPC","MG","MP","Endo"]	pfc_all_dist			schicluster	500kb	0.539158	0.582845	0.494939	0.54715	0.539691	0.822896	0.936944	0.652562	0.689214	0.636873	0.709303	0.714072	0.475496	0.538286	0.457358	0.501893	0.504272	0.582845	0.714072	0.538286	0.69463	0.74458								0.718738	0.718738	0.61892	0.669768	0.60441	0.690045	0.69463	0.706528	0.724072	0.690057	0.739779	0.74458
["L2/3","L4","L5","L6","Ndnf","Vip","Pvalb","Sst","Astro","ODC","OPC","MG","MP","Endo"]	pfc_all_dist			fasthicrep	500kb	0.698988	0.550346	0.582312	0.814065	0.817794	0.854717	0.965606	0.769885	0.770718	0.787177	0.871998	0.877805	0.635297	0.512827	0.529425	0.884015	0.882916	0.817794	0.877805	0.884015	0.98765	0.849654								0.87917	0.87917	0.745826	0.720056	0.740889	0.970238	0.98765	0.806153	0.839977	0.849654	0.794585	0.792161
["L2/3","L4","L5","L6","Ndnf","Vip","Pvalb","Sst","Astro","ODC","OPC","MG","MP","Endo"]	pfc_all_dist			fasthicrep	500kb	0.705381	0.488546	0.639318	0.860948	0.862547	0.88479	0.974428	0.828037	0.739603	0.820217	0.900007	0.896345	0.662574	0.403457	0.566255	0.930335	0.931392	0.862547	0.900007	0.931392	0.917052	0.887951								0.9021	0.9021	0.799004	0.690794	0.773393	0.916707	0.917052	0.867205	0.80832	0.88157	0.887951	0.880388
["1c","2c","4c","8c","64c"]	embryo_mm10			schicluster	500kb	0.634615	0.647436	0.636752	0.683761	0.707265	0.839615	0.91882	0.637048	0.515023	0.66136	0.662294	0.664073	0.523793	0.448269	0.540989	0.577045	0.579945	0.707265	0.664073	0.579945	0.667224	0.693055								0.667895	0.667895	0.635289	0.515041	0.659132	0.642795	0.667224	0.647079	0.526011	0.671316	0.693055	0.668568
["1c","2c","4c","8c","64c"]	embryo_mm10			schicluster	500kb	0.681624	0.600427	0.641026	0.615385	0.705128	0.846039	0.94765	0.593182	0.542722	0.662745	0.636038	0.659765	0.53521	0.448389	0.542107	0.50737	0.577677	0.705128	0.662745	0.577677	0.662736	0.699065								0.666536	0.666536	0.594748	0.545298	0.660229	0.593255	0.662736	0.600843	0.550509	0.672965	0.699065	0.664535
["L2/3","L4","L5","L6","Ndnf","Vip","Pvalb","Sst","Astro","ODC","OPC","MG","MP","Endo"]	pfc_all_dist			innerproduct	500kb	0.622802	0.441129	0.567928	0.814065	0.807672	0.855621	0.954352	0.778573	0.733932	0.776155	0.870879	0.869544	0.552163	0.444859	0.450977	0.883573	0.878886	0.814065	0.870879	0.883573	0.971458	0.841216								0.872767	0.872767	0.741083	0.693474	0.728465	0.966189	0.971458	0.830396	0.792024	0.841216	0.795818	0.789767
["1c","2c","4c","8c","64c"]	embryo_mm10			schicluster	500kb	0.638889	0.688034	0.617521	0.57265	0.574786	0.771213	0.886066	0.439078	0.525099	0.455727	0.599856	0.584714	0.43398	0.525225	0.420768	0.443498	0.439074	0.688034	0.599856	0.525225	0.627829	0.741272								0.608511	0.608511	0.524103	0.627829	0.521465	0.516082	0.519128	0.388314	0.460265	0.415143	0.741272	0.688367
["1c","2c","4c","8c","64c"]	embryo_mm10			schicluster	500kb	0.621795	0.589744	0.630342	0.568376	0.559829	0.771013	0.813667	0.461359	0.45225	0.458609	0.623466	0.584883	0.420367	0.427339	0.433778	0.482882	0.44549	0.630342	0.623466	0.482882	0.5605	0.75335								0.630757	0.630757	0.537896	0.5605	0.51726	0.542479	0.517127	0.41415	0.389072	0.422328	0.75335	0.692227
["1c","2c","4c","8c","64c"]	embryo_mm10			fasthicrep	500kb	0.65812	0.707265	0.529915	0.662393	0.811966	0.932702	0.829194	0.560687	0.568737	0.561068	0.732385	0.744435	0.533867	0.619563	0.41704	0.603259	0.733576	0.811966	0.744435	0.733576	0.803116	0.74582								0.746757	0.746757	0.614733	0.580165	0.583118	0.725226	0.803116	0.52494	0.567452	0.550324	0.74582	0.69779
["L2/3","L4","L5","L6","Ndnf","Vip","Pvalb","Sst","Astro","ODC","OPC","MG","MP","Endo"]	pfc_all_dist			innerproduct	500kb	0.716569	0.579116	0.570591	0.85349	0.786361	0.886613	0.95261	0.814535	0.79304	0.794439	0.898252	0.852341	0.6776	0.523016	0.525631	0.928299	0.858466	0.85349	0.898252	0.928299	0.932995	0.880183								0.900368	0.900368	0.79461	0.741398	0.742227	0.921502	0.932995	0.84386	0.862327	0.864419	0.880183	0.788679
["1c","2c","4c","8c","64c"]	embryo_mm10			fasthicrep	500kb	0.489316	0.534188	0.461538	0.583333	0.600427	0.717875	0.843636	0.364704	0.322237	0.293446	0.592866	0.543331	0.265724	0.243076	0.215557	0.454169	0.435195	0.600427	0.592866	0.454169	0.521253	0.709309								0.600911	0.600911	0.382219	0.335889	0.306424	0.521253	0.500866	0.362667	0.324563	0.296985	0.709309	0.610822
["1c","2c","4c","8c","64c"]	embryo_mm10			innerproduct	500kb	0.49359	0.553419	0.66453	0.803419	0.805556	0.968841	0.922414	0.306202	0.466786	0.506779	0.755138	0.749472	0.211683	0.367258	0.413541	0.753184	0.743411	0.805556	0.755138	0.753184	0.785326	0.732681								0.758091	0.758091	0.335532	0.466008	0.501044	0.785326	0.778457	0.296478	0.47969	0.523953	0.732681	0.728198
["1c","2c","4c","8c","64c"]	embryo_mm10			innerproduct	500kb	0.485043	0.66453	0.589744	0.683761	0.799145	0.852913	0.88945	0.326947	0.528982	0.556285	0.64993	0.750882	0.248472	0.394842	0.397437	0.533602	0.748777	0.799145	0.750882	0.748777	0.774932	0.733861								0.753838	0.753838	0.340817	0.531266	0.571415	0.592607	0.774932	0.32893	0.537364	0.551786	0.732847	0.733861
["1c","2c","4c","8c","64c"]	embryo_mm10			vade	1M	0.576923	0.405983	0.455128	0.339744	0.386752	0.755074	0.785695	0.272606	0.100005	0.197257	0.252734	0.268162	0.239239	0.061425	0.134122	0.144594	0.166058	0.576923	0.272606	0.239239	0.308	0.31935								0.281891	0.281891	0.308	0.140176	0.217779	0.229773	0.250573	0.259862	0.0948	0.197585	0.31935	0.315348
["1c","2c","4c","8c","64c"]	embryo_mm10			1d_pca	1M	0.356838	0.337607	0.350427	0.478632	0.418803	0.726364	0.680868	0.002304	0.053871	0.070525	0.243505	0.170968	0.002508	0.033008	0.041669	0.193697	0.128232	0.478632	0.243505	0.193697	0.251302	0.252867								0.252082	0.252082	0.244668	0.077048	0.0976	0.251302	0.190328	0.009749	0.055846	0.069653	0.252867	0.167948
["1c","2c","4c","8c","64c"]	embryo_mm10			fasthicrep	1M	0.446581	0.457265	0.376068	0.476496	0.472222	0.710487	0.769659	0.209492	0.230731	0.173008	0.394572	0.438165	0.124129	0.146137	0.097355	0.273979	0.287921	0.476496	0.438165	0.287921	0.413497	0.486551								0.447059	0.447059	0.232716	0.257457	0.191739	0.363222	0.413497	0.20718	0.225187	0.175151	0.458676	0.486551
["1c","2c","4c","8c","64c"]	embryo_mm10			1d_pca	1M	0.350427	0.373932	0.363248	0.5	0.450855	0.72707	0.663077	0.010331	0.074625	0.018547	0.248576	0.204847	0.026997	0.0658	0.033084	0.217364	0.150792	0.5	0.248576	0.217364	0.254821	0.259281								0.257032	0.257032	0.036576	0.107888	0.04896	0.254821	0.224232	0.016664	0.071094	0.02379	0.259281	0.200956
["1c","2c","4c","8c","64c"]	embryo_mm10			fasthicrep	1M	0.58547	0.564103	0.653846	0.692308	0.818376	0.953764	0.956874	0.474146	0.590374	0.559751	0.730651	0.773809	0.396162	0.439153	0.541806	0.60582	0.756623	0.818376	0.773809	0.756623	0.835893	0.741624								0.775868	0.775868	0.513661	0.618211	0.56057	0.725894	0.835893	0.451792	0.573963	0.568929	0.741624	0.723887
["1c","2c","4c","8c","64c"]	embryo_mm10			innerproduct	1M	0.555556	0.649573	0.649573	0.811966	0.816239	0.952032	0.959262	0.319391	0.462974	0.490626	0.773589	0.76986	0.320886	0.513177	0.487368	0.762534	0.764938	0.816239	0.773589	0.764938	0.825786	0.742411								0.776386	0.776386	0.32563	0.462829	0.490546	0.813619	0.825786	0.328566	0.475305	0.502273	0.742411	0.724687
["L2/3","L4","L5","L6","Ndnf","Vip","Pvalb","Sst","Astro","ODC","OPC","MG","MP","Endo"]	pfc_all_dist			innerproduct	500kb	0.716569	0.557272	0.57805	0.85349	0.786361	0.886613	0.95261	0.814535	0.760679	0.796591	0.898252	0.852341	0.6776	0.437198	0.524392	0.928299	0.858466	0.85349	0.898252	0.928299	0.932995	0.880183								0.900368	0.900368	0.79461	0.714565	0.745777	0.921502	0.932995	0.84386	0.824531	0.864584	0.880183	0.788679
["Neonatal Astrocyte","Neonatal Neuron 1","Neonatal Neuron 2","Unknown","Oligodendrocyte Progenitor","Microglia Etc.","Hippocampal Pyramidal Cell","Cortical L2Â¨C5 Pyramidal Cell","Mature Oligodendrocyte","Adult Astrocyte","Interneuron","Cortical L6 Pyramidal Cell","Medium Spiny Neuron","Hippocampal Granule Cell"]	mouse_brain			innerproduct	200kb	0.520648	0.591741	0.631992	0.588604	0.535808	0.86798	0.841002	0.516065	0.639343	0.633231	0.688738	0.680706	0.301787	0.451783	0.470043	0.485498	0.478495	0.631992	0.688738	0.485498	0.840182	0.654855								0.691611	0.691611	0.529113	0.636427	0.623811	0.824636	0.840182	0.518934	0.653956	0.654855	0.595541	0.575651
["8c","1c","2c","4c","64c"]	embryo_mm10			innerproduct	1M	0.495726	0.514957	0.529915	0.638889	0.807692	0.945283	0.869127	0.399159	0.487917	0.503099	0.648199	0.732768	0.274629	0.347615	0.370893	0.549264	0.738565	0.807692	0.732768	0.738565	0.783189	0.692705								0.735173	0.735173	0.455186	0.486938	0.51952	0.626983	0.783189	0.368011	0.500542	0.49873	0.681484	0.692705
["Neonatal Astrocyte","Neonatal Neuron 1","Neonatal Neuron 2","Unknown","Oligodendrocyte Progenitor","Microglia Etc.","Hippocampal Pyramidal Cell","Cortical L2Â¨C5 Pyramidal Cell","Mature Oligodendrocyte","Adult Astrocyte","Interneuron","Cortical L6 Pyramidal Cell","Medium Spiny Neuron","Hippocampal Granule Cell"]	mouse_brain			innerproduct	200kb	0.673811	0.691584	0.729221	0.651856	0.658651	0.866627	0.939082	0.657241	0.728751	0.72754	0.735974	0.753187	0.472539	0.549497	0.551738	0.523916	0.542662	0.729221	0.753187	0.551738	0.874374	0.74822								0.755795	0.755795	0.652748	0.722346	0.716099	0.800721	0.874374	0.672879	0.744069	0.74822	0.686824	0.665538
["8c","1c","2c","4c","64c"]	embryo_mm10			innerproduct	1M	0.495726	0.653846	0.551282	0.638889	0.807692	0.945283	0.869127	0.399159	0.463886	0.513154	0.648199	0.732768	0.274629	0.363693	0.371846	0.549264	0.738565	0.807692	0.732768	0.738565	0.783189	0.692705								0.735173	0.735173	0.455186	0.4611	0.529893	0.626983	0.783189	0.368011	0.478935	0.508288	0.681484	0.692705
["Neonatal Astrocyte","Neonatal Neuron 1","Neonatal Neuron 2","Unknown","Oligodendrocyte Progenitor","Microglia Etc.","Hippocampal Pyramidal Cell","Cortical L2Â¨C5 Pyramidal Cell","Mature Oligodendrocyte","Adult Astrocyte","Interneuron","Cortical L6 Pyramidal Cell","Medium Spiny Neuron","Hippocampal Granule Cell"]	mouse_brain			innerproduct	200kb	0.737585	0.703084	0.776268	0.771563	0.723471	0.86279	0.888348	0.750937	0.734755	0.779781	0.778459	0.763287	0.567896	0.546269	0.621284	0.60593	0.566258	0.776268	0.779781	0.621284	0.784554	0.794319								0.783275	0.783275	0.754264	0.726777	0.772534	0.784554	0.783201	0.755653	0.751515	0.794319	0.779569	0.751195
["Neonatal Astrocyte","Neonatal Neuron 1","Neonatal Neuron 2","Unknown","Oligodendrocyte Progenitor","Microglia Etc.","Hippocampal Pyramidal Cell","Cortical L2Â¨C5 Pyramidal Cell","Mature Oligodendrocyte","Adult Astrocyte","Interneuron","Cortical L6 Pyramidal Cell","Medium Spiny Neuron","Hippocampal Granule Cell"]	mouse_brain			innerproduct	200kb
["Neonatal Astrocyte","Neonatal Neuron 1","Neonatal Neuron 2","Unknown","Oligodendrocyte Progenitor","Microglia Etc.","Hippocampal Pyramidal Cell","Cortical L2Â¨C5 Pyramidal Cell","Mature Oligodendrocyte","Adult Astrocyte","Interneuron","Cortical L6 Pyramidal Cell","Medium Spiny Neuron","Hippocampal Granule Cell"]	mouse_brain			innerproduct	200kb	0.808677	0.686357	0.790382	0.758495	0.749608	0.866968	0.910853	0.7852	0.731138	0.750462	0.75634	0.747687	0.643464	0.526953	0.629039	0.588568	0.575364	0.808677	0.7852	0.643464	0.798574	0.793395								0.788734	0.788734	0.798574	0.727727	0.751327	0.730681	0.722766	0.779133	0.743276	0.757645	0.793395	0.784251
["Neonatal Astrocyte","Neonatal Neuron 1","Neonatal Neuron 2","Unknown","Oligodendrocyte Progenitor","Microglia Etc.","Hippocampal Pyramidal Cell","Cortical L2Â¨C5 Pyramidal Cell","Mature Oligodendrocyte","Adult Astrocyte","Interneuron","Cortical L6 Pyramidal Cell","Medium Spiny Neuron","Hippocampal Granule Cell"]	mouse_brain			innerproduct	200kb
["Neonatal Astrocyte","Neonatal Neuron 1","Neonatal Neuron 2","Unknown","Oligodendrocyte Progenitor","Microglia Etc.","Hippocampal Pyramidal Cell","Cortical L2Â¨C5 Pyramidal Cell","Mature Oligodendrocyte","Adult Astrocyte","Interneuron","Cortical L6 Pyramidal Cell","Medium Spiny Neuron","Hippocampal Granule Cell"]	mouse_brain			innerproduct	200kb	0.808677	0.725039	0.731312	0.758495	0.749608	0.866968	0.910853	0.7852	0.739934	0.722087	0.75634	0.747687	0.643464	0.571735	0.567082	0.588568	0.575364	0.808677	0.7852	0.643464	0.798574	0.793395								0.788734	0.788734	0.798574	0.731593	0.715071	0.730681	0.722766	0.779133	0.756918	0.738247	0.793395	0.784251
["Neonatal Astrocyte","Neonatal Neuron 1","Neonatal Neuron 2","Unknown","Oligodendrocyte Progenitor","Microglia Etc.","Hippocampal Pyramidal Cell","Cortical L2Â¨C5 Pyramidal Cell","Mature Oligodendrocyte","Adult Astrocyte","Interneuron","Cortical L6 Pyramidal Cell","Medium Spiny Neuron","Hippocampal Granule Cell"]	mouse_brain			innerproduct	200kb	0.808677	0.761108	0.702561	0.758495	0.749608	0.866968	0.910853	0.7852	0.752164	0.71221	0.75634	0.747687	0.643464	0.618415	0.538025	0.588568	0.575364	0.808677	0.7852	0.643464	0.798574	0.793395								0.788734	0.788734	0.798574	0.756231	0.704057	0.730681	0.722766	0.779133	0.756123	0.729889	0.793395	0.784251
["Neonatal Astrocyte","Neonatal Neuron 1","Neonatal Neuron 2","Unknown","Oligodendrocyte Progenitor","Microglia Etc.","Hippocampal Pyramidal Cell","Cortical L2Â¨C5 Pyramidal Cell","Mature Oligodendrocyte","Adult Astrocyte","Interneuron","Cortical L6 Pyramidal Cell","Medium Spiny Neuron","Hippocampal Granule Cell"]	mouse_brain			innerproduct	200kb	0.808677	0.69472	0.73863	0.758495	0.749608	0.866968	0.910853	0.7852	0.716506	0.728641	0.75634	0.747687	0.643464	0.536813	0.585539	0.588568	0.575364	0.808677	0.7852	0.643464	0.798574	0.793395								0.788734	0.788734	0.798574	0.714762	0.720546	0.730681	0.722766	0.779133	0.727403	0.745723	0.793395	0.784251
["pre-M","post-M","G1","Early-S","Mid-S","late-S"]	cell_cycle_mitotic			fasthicrep	200kb	0.386444	0.4375	0.466549	0.37412	0.433979	0.855233	0.801819	0.160216	0.271794	0.268822	0.221593	0.218001	0.121721	0.206276	0.221428	0.175964	0.189933	0.466549	0.271794	0.221428	0.259931	0.296211								0.276887	0.276887	0.169731	0.259931	0.256883	0.191391	0.200182	0.163715	0.296211	0.293395	0.293969	0.257543
["pre-M","post-M","G1","Early-S","Mid-S","late-S"]	cell_cycle_mitotic			innerproduct	200kb	0.369718	0.433979	0.431338	0.349472	0.401408	0.856626	0.796492	0.12843	0.243392	0.224099	0.200833	0.197841	0.115619	0.202024	0.179597	0.161914	0.170781	0.433979	0.243392	0.202024	0.234969	0.269184								0.248731	0.248731	0.135937	0.234969	0.21563	0.174048	0.179183	0.13419	0.264205	0.245343	0.269184	0.242644
["Neonatal Astrocyte","Neonatal Neuron 1","Neonatal Neuron 2","Unknown","Oligodendrocyte Progenitor","Microglia Etc.","Hippocampal Pyramidal Cell","Cortical L2Â¨C5 Pyramidal Cell","Mature Oligodendrocyte","Adult Astrocyte","Interneuron","Cortical L6 Pyramidal Cell","Medium Spiny Neuron","Hippocampal Granule Cell"]	mouse_brain			innerproduct	200kb	0.761631	0.721903	0.789859	0.746994	0.771563	0.868088	0.94588	0.775771	0.760614	0.787042	0.75855	0.785058	0.588131	0.574093	0.623854	0.575089	0.611259	0.789859	0.787042	0.623854	0.792345	0.797631								0.790441	0.790441	0.79075	0.754531	0.783379	0.743409	0.792345	0.768483	0.774547	0.797631	0.782946	0.784792
["CA1","MGE","PC","ANP","ASC","ODC","Inh","EC","OLF","VLMC","MGC","CA3","DG","Other"]	mouse_hippocampus			innerproduct	200kb	0.67423	0.606994	0.672773	0.627186	0.670899	0.760815	0.798649	0.675707	0.67333	0.689261	0.692392	0.696445	0.573652	0.495499	0.587386	0.548975	0.567768	0.67423	0.696445	0.587386	0.645926	0.763175								0.699319	0.699319	0.639728	0.620308	0.641635	0.638732	0.645926	0.721618	0.742086	0.750008	0.763175	0.762335
["CA1","MGE","PC","ANP","ASC","ODC","Inh","EC","OLF","VLMC","MGC","CA3","DG","Other"]	mouse_hippocampus			innerproduct	200kb	0.811199	0.698168	0.66965	0.664238	0.671107	0.727862	0.878718	0.705367	0.711779	0.675298	0.695064	0.689109	0.799684	0.604373	0.570193	0.563919	0.574969	0.811199	0.711779	0.799684	0.683537	0.783628								0.713927	0.713927	0.683537	0.657215	0.626343	0.629321	0.645373	0.733637	0.78135	0.738301	0.783628	0.745624
["CA1","MGE","PC","ANP","ASC","ODC","Inh","EC","OLF","VLMC","MGC","CA3","DG","Other"]	mouse_hippocampus			innerproduct	200kb	0.768734	0.697336	0.661948	0.677144	0.677977	0.734139	0.844732	0.676667	0.71471	0.673822	0.694845	0.693989	0.739475	0.609702	0.56645	0.565741	0.570158	0.768734	0.71471	0.739475	0.660375	0.783859								0.716838	0.716838	0.648752	0.660375	0.624808	0.630426	0.6377	0.712597	0.783859	0.736954	0.781377	0.767601
["CA1","MGE","PC","ANP","ASC","ODC","Inh","EC","OLF","VLMC","MGC","CA3","DG","Other"]	mouse_hippocampus			innerproduct	200kb	0.608035	0.62552	0.56557	0.797044	0.827852	0.737967	0.816251	0.512071	0.621344	0.583933	0.709618	0.726331	0.412781	0.496992	0.410032	0.780354	0.833502	0.827852	0.726331	0.833502	0.749753	0.716866								0.72806	0.72806	0.485021	0.566617	0.525438	0.706801	0.749753	0.550795	0.694568	0.664639	0.716866	0.707587
["CA1","MGE","PC","ANP","ASC","ODC","Inh","EC","OLF","VLMC","MGC","CA3","DG","Other"]	mouse_hippocampus			innerproduct	200kb	0.254371	0.31786	0.234804	0.141965	0.15154	0.536983	0.527936	0.051701	0.042895	0.050819	0.075999	0.078343	0.021477	0.036286	0.033914	0.040717	0.044944	0.31786	0.078343	0.044944	0.074479	0.111156								0.088147	0.088147	0.064142	0.057499	0.057379	0.07303	0.074479	0.055648	0.045019	0.059065	0.111156	0.107803
["CA1","MGE","PC","ANP","ASC","ODC","Inh","EC","OLF","VLMC","MGC","CA3","DG","Other"]	mouse_hippocampus			innerproduct	200kb	0.76582	0.6505	0.597627	0.614488	0.65383	0.731354	0.886924	0.67547	0.689305	0.657256	0.67675	0.690671	0.750878	0.57886	0.530084	0.490127	0.542772	0.76582	0.690671	0.750878	0.653861	0.78177								0.693406	0.693406	0.653861	0.649183	0.600828	0.601716	0.645465	0.704068	0.740119	0.731521	0.78177	0.749039
["CA1","MGE","PC","ANP","ASC","ODC","Inh","EC","OLF","VLMC","MGC","CA3","DG","Other"]	mouse_hippocampus			innerproduct	200kb	0.489384	0.544546	0.466486	0.613655	0.640716	0.73408	0.809758	0.515306	0.580196	0.475558	0.60589	0.631104	0.351674	0.441202	0.319788	0.485829	0.542036	0.640716	0.631104	0.542036	0.617612	0.653674								0.633294	0.633294	0.474507	0.526489	0.435236	0.576865	0.617612	0.572408	0.653674	0.533499	0.644212	0.649793
["L2/3","L4","L5","L6","Ndnf","Vip","Pvalb","Sst","Astro","ODC","OPC","MG","MP","Endo"]	pfc_all_dist			innerproduct	500kb	0.648375	0.537027	0.530101	0.808737	0.818327	0.886872	0.981632	0.718295	0.77251	0.77007	0.874865	0.880302	0.53616	0.462557	0.494267	0.882733	0.884946	0.818327	0.880302	0.884946	0.99051	0.850729								0.881639	0.881639	0.688166	0.715248	0.717085	0.977614	0.99051	0.764282	0.850729	0.842574	0.79433	0.79433
["L2/3","L4","L5","L6","Ndnf","Vip","Pvalb","Sst","Astro","ODC","OPC","MG","MP","Endo"]	pfc_all_dist			innerproduct	500kb	0.677677	0.592968	0.564731	0.814065	0.81886	0.89228	0.976995	0.76226	0.806597	0.777713	0.873667	0.880629	0.622495	0.61747	0.471723	0.885359	0.885277	0.81886	0.880629	0.885359	0.990923	0.859529								0.881962	0.881962	0.739555	0.767081	0.721693	0.972582	0.990923	0.797345	0.859529	0.853885	0.795738	0.794591
["L2/3","L4","L5","L6","Ndnf","Vip","Pvalb","Sst","Astro","ODC","OPC","MG","MP","Endo"]	pfc_all_dist			innerproduct	500kb	0.732019	0.581247	0.610016	0.812999	0.808737	0.896868	0.981523	0.791002	0.803229	0.793502	0.871719	0.875244	0.678496	0.609373	0.517618	0.884372	0.884074	0.812999	0.875244	0.884372	0.978225	0.859498								0.876867	0.876867	0.773257	0.771451	0.744296	0.967651	0.978225	0.819107	0.846977	0.859498	0.796195	0.794541
["L2/3","L4","L5","L6","Ndnf","Vip","Pvalb","Sst","Astro","ODC","OPC","MG","MP","Endo"]	pfc_all_dist			innerproduct	500kb	0.672349	0.483751	0.526905	0.855088	0.790091	0.89576	0.981353	0.807646	0.744112	0.797658	0.895944	0.866256	0.649576	0.426097	0.507442	0.923408	0.864879	0.855088	0.895944	0.923408	0.95571	0.875882								0.898107	0.898107	0.785409	0.6923	0.741615	0.921489	0.95571	0.839897	0.816625	0.872615	0.875882	0.795427
["L2/3","L4","L5","L6","Ndnf","Vip","Pvalb","Sst","Astro","ODC","OPC","MG","MP","Endo"]	pfc_all_dist			innerproduct	500kb	0.716569	0.601492	0.620671	0.85349	0.786361	0.886613	0.95261	0.814535	0.795239	0.809999	0.898252	0.852341	0.6776	0.492961	0.555543	0.928299	0.858466	0.85349	0.898252	0.928299	0.932995	0.880183								0.900368	0.900368	0.79461	0.736211	0.766028	0.921502	0.932995	0.84386	0.874462	0.868238	0.880183	0.788679
["L2/3","L4","L5","L6","Ndnf","Vip","Pvalb","Sst","Astro","ODC","OPC","MG","MP","Endo"]	pfc_all_dist			innerproduct	500kb	0.742142	0.604156	0.672882	0.789558	0.783697	0.876247	0.973041	0.818458	0.783442	0.827279	0.848609	0.84646	0.69712	0.499709	0.653642	0.861671	0.857287	0.789558	0.848609	0.861671	0.929516	0.875381								0.851357	0.851357	0.794591	0.731232	0.790831	0.920536	0.929516	0.852145	0.854073	0.875381	0.79185	0.780879
["L2/3","L4","L5","L6","Ndnf","Vip","Pvalb","Sst","Astro","ODC","OPC","MG","MP","Endo"]	pfc_all_dist			innerproduct	500kb	0.298881	0.214704	0.286628	0.137453	0.144379	0.532478	0.533957	-0.00103	0.006912	-0.00055	0.001561	0.003417	0.003639	0.014835	0.016659	-0.00351	-0.00215	0.298881	0.006912	0.016659	0.035341	0.023919								0.027153	0.027153	0.035341	0.031399	0.02683	0.017558	0.019513	0.017133	0.023919	0.016064	0.018545	0.020412
["L2/3","L4","L5","L6","Ndnf","Vip","Pvalb","Sst","Astro","ODC","OPC","MG","MP","Endo"]	pfc_all_dist			innerproduct	500kb	0.298881	0.21577	0.287693	0.137453	0.144379	0.532478	0.533957	-0.00103	0.006735	0.000665	0.001561	0.003417	0.003639	0.010779	0.023818	-0.00351	-0.00215	0.298881	0.006735	0.023818	0.035341	0.023842								0.027394	0.027394	0.035341	0.032189	0.028742	0.017558	0.019513	0.017133	0.023842	0.017099	0.018545	0.020412
["L2/3","L4","L5","L6","Ndnf","Vip","Pvalb","Sst","Astro","ODC","OPC","MG","MP","Endo"]	pfc_all_dist			innerproduct	500kb	0.298881	0.216303	0.261055	0.137453	0.144379	0.532478	0.533957	-0.00103	0.00322	0.001153	0.001561	0.003417	0.003639	0.009272	0.009665	-0.00351	-0.00215	0.298881	0.003417	0.009665	0.035341	0.020412								0.023319	0.023319	0.035341	0.027757	0.028592	0.017558	0.019513	0.017133	0.019375	0.019688	0.018545	0.020412
["L2/3","L4","L5","L6","Ndnf","Vip","Pvalb","Sst","Astro","ODC","OPC","MG","MP","Endo"]	pfc_all_dist			innerproduct	500kb	0.438998	0.501865	0.464038	0.770378	0.770378	0.866322	0.93823	0.46715	0.576522	0.556656	0.816858	0.816657	0.273547	0.324228	0.312236	0.760926	0.76027	0.770378	0.816858	0.760926	0.989423	0.69817								0.818663	0.818663	0.444759	0.535097	0.520588	0.989423	0.989418	0.517007	0.645245	0.619262	0.69817	0.697883
["L2/3","L4","L5","L6","Ndnf","Vip","Pvalb","Sst","Astro","ODC","OPC","MG","MP","Endo"]	pfc_all_dist			innerproduct	500kb	0.697922	0.494939	0.735749	0.859883	0.795418	0.787323	0.94316	0.781319	0.741837	0.834473	0.886187	0.848513	0.642065	0.414996	0.683819	0.924542	0.859798	0.859883	0.886187	0.924542	0.937699	0.87879								0.888354	0.888354	0.757638	0.703905	0.800874	0.915075	0.937699	0.816582	0.79632	0.87879	0.86315	0.778111
["L2/3","L4","L5","L6","Ndnf","Vip","Pvalb","Sst","Astro","ODC","OPC","MG","MP","Endo"]	pfc_all_dist			innerproduct	500kb	0.714971	0.606287	0.669153	0.860948	0.795418	0.786078	0.963187	0.783571	0.77476	0.816384	0.887521	0.848513	0.65384	0.473689	0.641453	0.92542	0.859798	0.860948	0.887521	0.92542	0.937699	0.871577								0.889663	0.889663	0.761979	0.718149	0.774659	0.916557	0.937699	0.816347	0.851928	0.871577	0.864302	0.778111
["L2/3","L4","L5","L6","Ndnf","Vip","Pvalb","Sst","Astro","ODC","OPC","MG","MP","Endo"]	pfc_all_dist			innerproduct	500kb	0.764518	0.610549	0.634523	0.862014	0.795951	0.784497	0.951855	0.817964	0.799445	0.820838	0.890441	0.851569	0.723816	0.534642	0.621707	0.928524	0.860603	0.862014	0.890441	0.928524	0.940822	0.878794								0.892528	0.892528	0.798566	0.74675	0.776705	0.920142	0.940822	0.846647	0.86977	0.878794	0.866524	0.781009
["L2/3","L4","L5","L6","Ndnf","Vip","Pvalb","Sst","Astro","ODC","OPC","MG","MP","Endo"]	pfc_all_dist			innerproduct	500kb	0.761321	0.505594	0.698988	0.813532	0.807139	0.786364	0.980064	0.81258	0.740455	0.828849	0.868636	0.870641	0.737371	0.420424	0.663093	0.884634	0.881384	0.813532	0.870641	0.884634	0.973022	0.871942								0.872324	0.872324	0.793511	0.690581	0.796511	0.963124	0.973022	0.841173	0.810561	0.871942	0.79422	0.790513
["L2/3","L4","L5","L6","Ndnf","Vip","Pvalb","Sst","Astro","ODC","OPC","MG","MP","Endo"]	pfc_all_dist			innerproduct	500kb	0.807672	0.589238	0.620671	0.858284	0.843367	0.867498	0.946836	0.757208	0.788675	0.792341	0.882894	0.879038	0.747896	0.530021	0.608788	0.924577	0.894471	0.858284	0.882894	0.924577	0.946752	0.859399								0.885125	0.885125	0.788946	0.740804	0.752567	0.912439	0.946752	0.738306	0.853249	0.846367	0.859399	0.823431
["L2/3","L4","L5","L6","Ndnf","Vip","Pvalb","Sst","Astro","ODC","OPC","MG","MP","Endo"]	pfc_all_dist			innerproduct	500kb	0.530634	0.519979	0.511987	0.817794	0.817262	0.869369	0.969936	0.697727	0.742589	0.718974	0.87574	0.873093	0.423232	0.437492	0.43001	0.883009	0.882368	0.817794	0.87574	0.883009	0.985097	0.804058								0.877127	0.877127	0.670749	0.699116	0.66812	0.985097	0.982101	0.740972	0.804058	0.79173	0.790488	0.788164
["pre-M","post-M","G1","Early-S","Mid-S","late-S"]	cell_cycle_mitotic			innerproduct	200kb	0.578345	0.617077	0.560739	0.704225	0.824824	0.811459	0.881268	0.423365	0.460675	0.435202	0.558777	0.601762	0.333011	0.412169	0.34024	0.525373	0.613882	0.824824	0.601762	0.613882	0.601116	0.608349								0.604711	0.604711	0.412218	0.431834	0.4219	0.523306	0.601116	0.443989	0.502265	0.458106	0.607934	0.608349
["pre-M","post-M","G1","Early-S","Mid-S","late-S"]	cell_cycle_mitotic			2d_pca	200kb	0.627641	0.447183	0.632923	0.448063	0.450704	0.775394	0.880725	0.470347	0.241984	0.465605	0.418671	0.394966	0.398475	0.086305	0.406229	0.287084	0.303435	0.632923	0.470347	0.406229	0.472	0.553207								0.474298	0.474298	0.472	0.294737	0.453154	0.347554	0.334656	0.476618	0.214251	0.486972	0.553207	0.504334
["pre-M","post-M","G1","Early-S","Mid-S","late-S"]	cell_cycle_mitotic			2d_pca	200kb	0.635563	0.435739	0.613556	0.367077	0.454225	0.775401	0.788145	0.479593	0.219302	0.448199	0.414848	0.41587	0.404706	0.096527	0.39171	0.255595	0.317426	0.635563	0.479593	0.404706	0.482122	0.565999								0.483487	0.483487	0.482122	0.265228	0.42933	0.338421	0.351755	0.484859	0.196238	0.477466	0.565999	0.530421
["pre-M","post-M","G1","Early-S","Mid-S","late-S"]	cell_cycle_mitotic			2d_pca	200kb	0.604754	0.588028	0.620599	0.366197	0.433979	0.775377	0.857524	0.456098	0.358339	0.437522	0.409069	0.385977	0.378707	0.306486	0.330111	0.248723	0.285026	0.620599	0.456098	0.378707	0.456013	0.557256								0.460135	0.460135	0.456013	0.416555	0.444625	0.334302	0.326737	0.464332	0.321463	0.438998	0.557256	0.494403
["pre-M","post-M","G1","Early-S","Mid-S","late-S"]	cell_cycle_mitotic			2d_pca	200kb	0.609155	0.546655	0.667254	0.426937	0.43838	0.775364	0.829876	0.439968	0.28695	0.442027	0.430939	0.415757	0.35059	0.180925	0.338082	0.297127	0.303895	0.667254	0.442027	0.35059	0.481868	0.577089								0.44614	0.44614	0.445513	0.344465	0.481868	0.354929	0.34967	0.442865	0.253561	0.415345	0.577089	0.536765
["pre-M","post-M","G1","Early-S","Mid-S","late-S"]	cell_cycle_mitotic			2d_pca	200kb	0.612676	0.451585	0.628521	0.419014	0.429577	0.775285	0.857907	0.436069	0.229988	0.441556	0.425482	0.407256	0.366973	0.112961	0.343231	0.284807	0.290473	0.628521	0.441556	0.366973	0.445517	0.575738								0.445752	0.445752	0.429958	0.272727	0.445517	0.348416	0.340488	0.450892	0.20813	0.445986	0.575738	0.531411
["pre-M","post-M","G1","Early-S","Mid-S","late-S"]	cell_cycle_mitotic			2d_pca	200kb	0.610035	0.586268	0.598592	0.416373	0.53081	0.775157	0.864755	0.42165	0.331988	0.433159	0.422597	0.405321	0.285849	0.27825	0.321933	0.281801	0.348991	0.610035	0.433159	0.348991	0.446211	0.572032								0.437455	0.437455	0.446211	0.383371	0.439712	0.346117	0.356718	0.40792	0.300132	0.43522	0.572032	0.485912
["pre-M","post-M","G1","Early-S","Mid-S","late-S"]	cell_cycle_mitotic			2d_pca	200kb	0.59243	0.40669	0.59331	0.40757	0.428697	0.774214	0.868419	0.463752	0.238763	0.434042	0.430746	0.371745	0.40172	0.119591	0.375768	0.287153	0.267915	0.59331	0.463752	0.40172	0.439355	0.58414								0.467509	0.467509	0.439355	0.30699	0.414349	0.352017	0.31366	0.499518	0.204067	0.464613	0.58414	0.482021
["pre-M","post-M","G1","Early-S","Mid-S","late-S"]	cell_cycle_mitotic			2d_pca	200kb	0.554577	0.420775	0.609155	0.40493	0.415493	0.77279	0.857212	0.422907	0.23368	0.449871	0.423599	0.364957	0.326588	0.123803	0.391334	0.277108	0.271168	0.609155	0.449871	0.391334	0.430499	0.582963								0.453776	0.453776	0.412463	0.313582	0.430499	0.34415	0.308333	0.442812	0.193951	0.479713	0.582963	0.473069
["pre-M","post-M","G1","Early-S","Mid-S","late-S"]	cell_cycle_mitotic			2d_pca	200kb	0.535211	0.49912	0.529049	0.410211	0.456866	0.760499	0.821947	0.4191	0.354028	0.434072	0.354583	0.342044	0.301283	0.201501	0.313627	0.252292	0.276946	0.535211	0.434072	0.313627	0.427602	0.469937								0.438237	0.438237	0.420384	0.366219	0.427602	0.296633	0.294372	0.426596	0.352135	0.449415	0.469937	0.429721
["pre-M","post-M","G1","Early-S","Mid-S","late-S"]	cell_cycle_mitotic			1d_pca	200kb	0.414613	0.326585	0.433099	0.317782	0.477993	0.744639	0.761451	0.191014	0.079733	0.242378	0.34711	0.353734	0.133182	0.031481	0.160759	0.201756	0.300892	0.477993	0.353734	0.300892	0.309008	0.488886								0.361112	0.361112	0.199199	0.114953	0.238718	0.282494	0.309008	0.195153	0.070734	0.257734	0.488886	0.43435
["pre-M","post-M","G1","Early-S","Mid-S","late-S"]	cell_cycle_mitotic			1d_pca	200kb	0.373239	0.339789	0.434859	0.346831	0.433979	0.720568	0.781416	0.14402	0.091875	0.219314	0.312612	0.348801	0.092742	0.064662	0.131262	0.19375	0.270935	0.434859	0.348801	0.270935	0.30173	0.434479								0.356137	0.356137	0.152899	0.121563	0.218422	0.259339	0.30173	0.148309	0.083904	0.232015	0.430404	0.434479
["pre-M","post-M","G1","Early-S","Mid-S","late-S"]	cell_cycle_mitotic			1d_pca	200kb	0.385563	0.352113	0.426056	0.363556	0.442782	0.71557	0.731556	0.163495	0.122413	0.201749	0.312325	0.330355	0.105785	0.077687	0.149016	0.209175	0.278306	0.442782	0.330355	0.278306	0.29097	0.414077								0.337208	0.337208	0.171505	0.140422	0.211083	0.26354	0.29097	0.168234	0.120245	0.204665	0.414077	0.400918
["pre-M","post-M","G1","Early-S","Mid-S","late-S"]	cell_cycle_mitotic			1d_pca	200kb	0.426937	0.321303	0.395246	0.339789	0.415493	0.728076	0.735652	0.211536	0.094062	0.234998	0.311913	0.341499	0.111733	0.051997	0.14963	0.191697	0.270933	0.426937	0.341499	0.270933	0.295096	0.439746								0.349624	0.349624	0.225996	0.134613	0.228392	0.255906	0.295096	0.210022	0.081101	0.253821	0.439746	0.428871
["pre-M","post-M","G1","Early-S","Mid-S","late-S"]	cell_cycle_mitotic			1d_pca	200kb	0.393486	0.360035	0.485035	0.328345	0.47007	0.731446	0.797657	0.165023	0.135011	0.262989	0.324271	0.36465	0.10686	0.088642	0.180967	0.184046	0.298928	0.485035	0.36465	0.298928	0.320051	0.454693								0.371963	0.371963	0.175734	0.164451	0.273328	0.26606	0.320051	0.167391	0.12582	0.264061	0.454693	0.443974
["pre-M","post-M","G1","Early-S","Mid-S","late-S"]	cell_cycle_mitotic			1d_pca	200kb	0.422535	0.380282	0.492077	0.324824	0.425176	0.730425	0.826231	0.200282	0.151261	0.26157	0.318204	0.338116	0.161845	0.112014	0.193048	0.177712	0.256458	0.492077	0.338116	0.256458	0.292675	0.448146								0.345569	0.345569	0.21112	0.18002	0.260332	0.260772	0.292675	0.201967	0.141574	0.273873	0.448146	0.421797
["pre-M","post-M","G1","Early-S","Mid-S","late-S"]	cell_cycle_mitotic			1d_pca	200kb	0.424296	0.379401	0.456866	0.354754	0.471831	0.73303	0.798108	0.19032	0.13705	0.229146	0.324123	0.348239	0.161959	0.086049	0.176304	0.200318	0.289679	0.471831	0.348239	0.289679	0.305836	0.452642								0.354909	0.354909	0.200199	0.17445	0.224331	0.26575	0.305836	0.192887	0.122426	0.246009	0.452642	0.422739
["pre-M","post-M","G1","Early-S","Mid-S","late-S"]	cell_cycle_mitotic			1d_pca	200kb	0.455986	0.355634	0.490317	0.314261	0.522887	0.733699	0.718339	0.202367	0.1073	0.257545	0.318964	0.360911	0.177143	0.074232	0.186035	0.179376	0.350867	0.522887	0.360911	0.350867	0.323479	0.453986								0.367611	0.367611	0.196864	0.142673	0.256999	0.259696	0.323479	0.220496	0.09576	0.269213	0.453986	0.425688
["pre-M","post-M","G1","Early-S","Mid-S","late-S"]	cell_cycle_mitotic			1d_pca	200kb	0.557218	0.384683	0.535211	0.416373	0.517606	0.834855	0.798648	0.297997	0.143267	0.301263	0.368819	0.382344	0.268145	0.038463	0.258672	0.270547	0.34957	0.557218	0.382344	0.34957	0.345956	0.469696								0.388102	0.388102	0.29255	0.189423	0.324798	0.315185	0.345956	0.314395	0.124869	0.289911	0.469696	0.441942
["pre-M","post-M","G1","Early-S","Mid-S","late-S"]	cell_cycle_mitotic			fasthicrep	200kb	0.638204	0.667254	0.674296	0.579225	0.585387	0.773244	0.88601	0.455987	0.503312	0.485137	0.516032	0.506625	0.411579	0.49541	0.461559	0.444984	0.43103	0.674296	0.516032	0.49541	0.476642	0.590529								0.520562	0.520562	0.445323	0.476642	0.469551	0.465418	0.458881	0.475533	0.541024	0.509808	0.590529	0.577154
["pre-M","post-M","G1","Early-S","Mid-S","late-S"]	cell_cycle_mitotic			fasthicrep	200kb	0.661972	0.684859	0.649648	0.568662	0.648768	0.774888	0.877438	0.487986	0.518689	0.477517	0.501413	0.526063	0.452006	0.517385	0.44107	0.43398	0.487858	0.684859	0.526063	0.517385	0.492271	0.590187								0.529984	0.529984	0.481246	0.492271	0.461235	0.443788	0.488362	0.502735	0.555728	0.503131	0.590187	0.579363
["pre-M","post-M","G1","Early-S","Mid-S","late-S"]	cell_cycle_mitotic			fasthicrep	200kb	0.743838	0.685739	0.642606	0.601232	0.589789	0.782766	0.861446	0.532861	0.530921	0.481989	0.51412	0.507635	0.532552	0.501531	0.449421	0.453317	0.444962	0.743838	0.532861	0.532552	0.526809	0.585607								0.53631	0.53631	0.526809	0.507331	0.459754	0.46549	0.458577	0.54616	0.5642	0.51465	0.585607	0.580149
["pre-M","post-M","G1","Early-S","Mid-S","late-S"]	cell_cycle_mitotic			fasthicrep	200kb	0.713028	0.683979	0.646127	0.574824	0.602113	0.782099	0.887355	0.510332	0.521738	0.482845	0.505896	0.524511	0.481181	0.515049	0.454016	0.440831	0.460073	0.713028	0.524511	0.515049	0.503549	0.599522								0.528965	0.528965	0.503549	0.493374	0.460071	0.454507	0.473266	0.52477	0.561158	0.516151	0.582205	0.599522
["pre-M","post-M","G1","Early-S","Mid-S","late-S"]	cell_cycle_mitotic			fasthicrep	200kb	0.616197	0.668134	0.647007	0.56162	0.598592	0.783335	0.883199	0.461724	0.534863	0.487983	0.510524	0.520699	0.43456	0.502365	0.458928	0.443548	0.455568	0.668134	0.534863	0.502365	0.506496	0.602763								0.538129	0.538129	0.441684	0.506496	0.464248	0.450495	0.470339	0.492135	0.573976	0.522366	0.602763	0.594528
["pre-M","post-M","G1","Early-S","Mid-S","late-S"]	cell_cycle_mitotic			fasthicrep	200kb	0.713028	0.696303	0.647887	0.601232	0.581866	0.783964	0.853177	0.513171	0.534046	0.494807	0.527946	0.508855	0.509085	0.533331	0.463806	0.462606	0.445197	0.713028	0.534046	0.533331	0.50679	0.604548								0.537328	0.537328	0.499251	0.50679	0.470356	0.475563	0.457524	0.535388	0.571782	0.529926	0.604548	0.584883
["pre-M","post-M","G1","Early-S","Mid-S","late-S"]	cell_cycle_mitotic			fasthicrep	200kb	0.654049	0.71743	0.651408	0.605634	0.598592	0.78383	0.848149	0.48208	0.546766	0.48883	0.530892	0.537334	0.436117	0.543509	0.465069	0.470602	0.483173	0.71743	0.546766	0.543509	0.527201	0.613385								0.550014	0.550014	0.473245	0.527201	0.465795	0.477958	0.484967	0.49917	0.574891	0.522328	0.608196	0.613385
["pre-M","post-M","G1","Early-S","Mid-S","late-S"]	cell_cycle_mitotic			fasthicrep	200kb	0.727113	0.675176	0.668134	0.567782	0.59507	0.778993	0.845696	0.533462	0.528258	0.500664	0.502411	0.521671	0.515676	0.511571	0.461297	0.433962	0.461635	0.727113	0.533462	0.515676	0.527341	0.596837								0.536913	0.536913	0.527341	0.498309	0.486969	0.444177	0.470423	0.546839	0.569545	0.522864	0.592161	0.596837
["pre-M","post-M","G1","Early-S","Mid-S","late-S"]	cell_cycle_mitotic			fasthicrep	200kb	0.621479	0.603873	0.613556	0.541373	0.553697	0.851981	0.846839	0.462263	0.440715	0.420387	0.476845	0.471758	0.447521	0.423837	0.406125	0.4078	0.402209	0.621479	0.476845	0.447521	0.44646	0.547877								0.481742	0.481742	0.44646	0.420496	0.397691	0.429853	0.432667	0.487617	0.471793	0.455023	0.547877	0.529126
["pre-M","post-M","G1","Early-S","Mid-S","late-S"]	cell_cycle_mitotic			innerproduct	200kb	0.495599	0.638204	0.678697	0.772887	0.773768	0.905779	0.908903	0.258389	0.429844	0.437433	0.548805	0.549144	0.166683	0.409722	0.41424	0.560736	0.548005	0.773768	0.549144	0.560736	0.552985	0.585662								0.552653	0.552653	0.278968	0.415535	0.427593	0.523166	0.552985	0.251049	0.453995	0.456369	0.585662	0.550703
["pre-M","post-M","G1","Early-S","Mid-S","late-S"]	cell_cycle_mitotic			innerproduct	200kb	0.523768	0.627641	0.546655	0.777289	0.786092	0.909775	0.933361	0.250312	0.413936	0.426837	0.548448	0.561555	0.207316	0.414016	0.339988	0.563092	0.559507	0.786092	0.561555	0.563092	0.574619	0.563122								0.564207	0.564207	0.251292	0.400003	0.411411	0.541896	0.574619	0.26051	0.437933	0.452343	0.563122	0.554165
["pre-M","post-M","G1","Early-S","Mid-S","late-S"]	cell_cycle_mitotic			innerproduct	200kb	0.601232	0.623239	0.56162	0.802817	0.808099	0.881676	0.939258	0.360714	0.405788	0.433017	0.587652	0.592648	0.257814	0.414869	0.359635	0.600826	0.611505	0.808099	0.592648	0.611505	0.596348	0.593826								0.595084	0.595084	0.377286	0.386187	0.417372	0.591981	0.596348	0.354702	0.436865	0.458667	0.588272	0.593826
["pre-M","post-M","G1","Early-S","Mid-S","late-S"]	cell_cycle_mitotic			innerproduct	200kb	0.584507	0.588908	0.566021	0.81338	0.808979	0.81894	0.943066	0.364929	0.433075	0.443443	0.588713	0.598158	0.268161	0.401445	0.372423	0.599985	0.615083	0.81338	0.598158	0.615083	0.602127	0.599007								0.600563	0.600563	0.372606	0.408103	0.426411	0.585734	0.602127	0.366864	0.470322	0.470535	0.597894	0.599007
["pre-M","post-M","G1","Early-S","Mid-S","late-S"]	cell_cycle_mitotic			innerproduct	200kb	0.506162	0.643486	0.567782	0.760563	0.801937	0.802845	0.908545	0.340517	0.51092	0.446287	0.557792	0.578766	0.2564	0.458276	0.364394	0.558517	0.592562	0.801937	0.578766	0.592562	0.585701	0.59575								0.581299	0.581299	0.33278	0.49121	0.430095	0.531043	0.585701	0.358695	0.539875	0.472326	0.59575	0.576963
["pre-M","post-M","G1","Early-S","Mid-S","late-S"]	cell_cycle_mitotic			innerproduct	200kb	0.571303	0.667254	0.611796	0.836268	0.742077	0.802839	0.915706	0.386295	0.504825	0.463539	0.608543	0.563431	0.299483	0.462613	0.398017	0.637512	0.56169	0.836268	0.608543	0.637512	0.607731	0.615183								0.611434	0.611434	0.379326	0.483517	0.445225	0.607731	0.545016	0.402862	0.535825	0.491766	0.615183	0.58989
["pre-M","post-M","G1","Early-S","Mid-S","late-S"]	cell_cycle_mitotic			innerproduct	200kb	0.576585	0.702465	0.602113	0.728873	0.830986	0.815764	0.922685	0.386676	0.527526	0.453997	0.570608	0.610313	0.331738	0.501503	0.390204	0.571971	0.641836	0.830986	0.610313	0.641836	0.622435	0.603198								0.612666	0.612666	0.377789	0.505274	0.435967	0.550068	0.622435	0.405343	0.559199	0.482076	0.599414	0.603198
["pre-M","post-M","G1","Early-S","Mid-S","late-S"]	cell_cycle_mitotic			innerproduct	200kb	0.590669	0.707746	0.614437	0.651408	0.832746	0.864405	0.936137	0.460521	0.557869	0.456345	0.559737	0.614197	0.394627	0.550205	0.400521	0.529413	0.646229	0.832746	0.614197	0.646229	0.625993	0.615								0.616526	0.616526	0.44272	0.537598	0.438102	0.519758	0.625993	0.488198	0.586615	0.484639	0.615	0.607341
["pre-M","post-M","G1","Early-S","Mid-S","late-S"]	cell_cycle_mitotic			innerproduct	200kb	0.621479	0.574824	0.633803	0.541373	0.553697	0.851981	0.860649	0.462263	0.447421	0.42705	0.476845	0.471758	0.447521	0.387509	0.427746	0.4078	0.402209	0.633803	0.476845	0.447521	0.44646	0.547877								0.481742	0.481742	0.44646	0.423714	0.405362	0.429853	0.432667	0.487617	0.482695	0.460254	0.547877	0.529126
["post-M","pre-M","G1","Early-S","Mid-S","late-S"]	cell_cycle_mitotic			innerproduct	200kb	0.529148	0.574738	0.564275	0.414798	0.501495	0.820307	0.801637	0.355697	0.409839	0.367555	0.398689	0.417058	0.320819	0.363505	0.338377	0.286496	0.338674	0.574738	0.417058	0.363505	0.380973	0.501039								0.421714	0.421714	0.333321	0.380973	0.342455	0.339226	0.365327	0.390556	0.452011	0.405792	0.501039	0.498684
["post-M","pre-M","G1","Early-S","Mid-S","late-S"]	cell_cycle_mitotic			fasthicrep	200kb	0.529148	0.579223	0.565022	0.414798	0.501495	0.820307	0.803377	0.355697	0.405281	0.36914	0.398689	0.417058	0.320819	0.365218	0.33655	0.286496	0.338674	0.579223	0.417058	0.365218	0.376494	0.501039								0.421714	0.421714	0.333321	0.376494	0.344997	0.339226	0.365327	0.390556	0.447478	0.406027	0.501039	0.498684
["post-M","pre-M","G1","Early-S","Mid-S","late-S"]	cell_cycle_mitotic			fasthicrep	200kb	0.529148	0.588939	0.554559	0.414798	0.501495	0.820307	0.803377	0.355697	0.405289	0.354329	0.398689	0.417058	0.320819	0.38557	0.322673	0.286496	0.338674	0.588939	0.417058	0.38557	0.376927	0.501039								0.421714	0.421714	0.333321	0.376927	0.329537	0.339226	0.365327	0.390556	0.4469	0.39253	0.501039	0.498684
["post-M","pre-M","G1","Early-S","Mid-S","late-S"]	cell_cycle_mitotic			fasthicrep	200kb	0.529148	0.600149	0.564275	0.414798	0.501495	0.820307	0.803377	0.355697	0.410068	0.367555	0.398689	0.417058	0.320819	0.395925	0.338377	0.286496	0.338674	0.600149	0.417058	0.395925	0.381751	0.501039								0.421714	0.421714	0.333321	0.381751	0.342455	0.339226	0.365327	0.390556	0.451469	0.405792	0.501039	0.498684
["post-M","pre-M","G1","Early-S","Mid-S","late-S"]	cell_cycle_mitotic			fasthicrep	200kb	0.529148	0.588939	0.550075	0.414798	0.501495	0.820307	0.803377	0.355697	0.405289	0.348751	0.398689	0.417058	0.320819	0.38557	0.316213	0.286496	0.338674	0.588939	0.417058	0.38557	0.376927	0.501039								0.421714	0.421714	0.333321	0.376927	0.324339	0.339226	0.365327	0.390556	0.4469	0.386594	0.501039	0.498684
["post-M","pre-M","G1","Early-S","Mid-S","late-S"]	cell_cycle_mitotic			fasthicrep	200kb	0.529148	0.582212	0.54858	0.414798	0.501495	0.820307	0.803377	0.355697	0.410858	0.348323	0.398689	0.417058	0.320819	0.366576	0.315267	0.286496	0.338674	0.582212	0.417058	0.366576	0.382342	0.501039								0.421714	0.421714	0.333321	0.382342	0.323818	0.339226	0.365327	0.390556	0.452518	0.386307	0.501039	0.498684
["post-M","pre-M","G1","Early-S","Mid-S","late-S"]	cell_cycle_mitotic			fasthicrep	200kb	0.529148	0.585949	0.564275	0.414798	0.501495	0.820307	0.803377	0.355697	0.405796	0.367555	0.398689	0.417058	0.320819	0.380014	0.338377	0.286496	0.338674	0.585949	0.417058	0.380014	0.378448	0.501039								0.421714	0.421714	0.333321	0.378448	0.342455	0.339226	0.365327	0.390556	0.446001	0.405792	0.501039	0.498684
["post-M","pre-M","G1","Early-S","Mid-S","late-S"]	cell_cycle_mitotic			fasthicrep	200kb	0.529148	0.58296	0.559791	0.414798	0.501495	0.820307	0.803377	0.355697	0.379964	0.362032	0.398689	0.417058	0.320819	0.359234	0.331945	0.286496	0.338674	0.58296	0.417058	0.359234	0.365327	0.501039								0.421714	0.421714	0.333321	0.359004	0.336541	0.339226	0.365327	0.390556	0.41236	0.400969	0.501039	0.498684
["post-M","pre-M","G1","Early-S","Mid-S","late-S"]	cell_cycle_mitotic			fasthicrep	200kb	0.529148	0.558296	0.56278	0.414798	0.501495	0.820307	0.803377	0.355697	0.368892	0.363116	0.398689	0.417058	0.320819	0.336003	0.334289	0.286496	0.338674	0.56278	0.417058	0.338674	0.365327	0.501039								0.421714	0.421714	0.333321	0.347323	0.337723	0.339226	0.365327	0.390556	0.402353	0.401887	0.501039	0.498684
["post-M","pre-M","G1","Early-S","Mid-S","late-S"]	cell_cycle_mitotic			fasthicrep	200kb	0.529148	0.597907	0.564275	0.414798	0.501495	0.820307	0.803377	0.355697	0.381694	0.367555	0.398689	0.417058	0.320819	0.350531	0.338377	0.286496	0.338674	0.597907	0.417058	0.350531	0.376476	0.501039								0.421714	0.421714	0.333321	0.376476	0.342455	0.339226	0.365327	0.390556	0.39508	0.405792	0.501039	0.498684
["post-M","pre-M","G1","Early-S","Mid-S","late-S"]	cell_cycle_mitotic			innerproduct	200kb	0.529148	0.596413	0.564275	0.414798	0.501495	0.820307	0.801637	0.355697	0.391713	0.367555	0.398689	0.417058	0.320819	0.368541	0.338377	0.286496	0.338674	0.596413	0.417058	0.368541	0.371459	0.501039								0.421714	0.421714	0.333321	0.371459	0.342455	0.339226	0.365327	0.390556	0.422935	0.405792	0.501039	0.498684
["post-M","pre-M","G1","Early-S","Mid-S","late-S"]	cell_cycle_mitotic			innerproduct	200kb	0.529148	0.588939	0.564275	0.414798	0.501495	0.820307	0.801637	0.355697	0.405289	0.367555	0.398689	0.417058	0.320819	0.38557	0.338377	0.286496	0.338674	0.588939	0.417058	0.38557	0.376927	0.501039								0.421714	0.421714	0.333321	0.376927	0.342455	0.339226	0.365327	0.390556	0.4469	0.405792	0.501039	0.498684
["post-M","pre-M","G1","Early-S","Mid-S","late-S"]	cell_cycle_mitotic			innerproduct	200kb	0.529148	0.633034	0.565022	0.414798	0.501495	0.820307	0.801637	0.355697	0.402891	0.366479	0.398689	0.417058	0.320819	0.40236	0.338808	0.286496	0.338674	0.633034	0.417058	0.40236	0.375799	0.501039								0.421714	0.421714	0.333321	0.375799	0.340757	0.339226	0.365327	0.390556	0.442822	0.405603	0.501039	0.498684
["post-M","pre-M","G1","Early-S","Mid-S","late-S"]	cell_cycle_mitotic			innerproduct	200kb	0.529148	0.547085	0.56577	0.414798	0.501495	0.820307	0.801637	0.355697	0.372024	0.37034	0.398689	0.417058	0.320819	0.3456	0.337041	0.286496	0.338674	0.56577	0.417058	0.3456	0.365327	0.501039								0.421714	0.421714	0.333321	0.345755	0.346224	0.339226	0.365327	0.390556	0.411727	0.407157	0.501039	0.498684
["post-M","pre-M","G1","Early-S","Mid-S","late-S"]	cell_cycle_mitotic			innerproduct	200kb	0.529148	0.588939	0.565022	0.414798	0.501495	0.820307	0.801637	0.355697	0.405289	0.36914	0.398689	0.417058	0.320819	0.38557	0.33655	0.286496	0.338674	0.588939	0.417058	0.38557	0.376927	0.501039								0.421714	0.421714	0.333321	0.376927	0.344997	0.339226	0.365327	0.390556	0.4469	0.406027	0.501039	0.498684
["post-M","pre-M","G1","Early-S","Mid-S","late-S"]	cell_cycle_mitotic			innerproduct	200kb	0.529148	0.586697	0.565022	0.414798	0.501495	0.820307	0.801637	0.355697	0.40362	0.368242	0.398689	0.417058	0.320819	0.382798	0.339251	0.286496	0.338674	0.586697	0.417058	0.382798	0.374696	0.501039								0.421714	0.421714	0.333321	0.374696	0.343036	0.339226	0.365327	0.390556	0.446059	0.406603	0.501039	0.498684
["post-M","pre-M","G1","Early-S","Mid-S","late-S"]	cell_cycle_mitotic			innerproduct	200kb	0.529148	0.588939	0.564275	0.414798	0.501495	0.820307	0.801637	0.355697	0.405289	0.367555	0.398689	0.417058	0.320819	0.38557	0.338377	0.286496	0.338674	0.588939	0.417058	0.38557	0.376927	0.501039								0.421714	0.421714	0.333321	0.376927	0.342455	0.339226	0.365327	0.390556	0.4469	0.405792	0.501039	0.498684
["post-M","pre-M","G1","Early-S","Mid-S","late-S"]	cell_cycle_mitotic			innerproduct	200kb	0.529148	0.460389	0.564275	0.414798	0.501495	0.820307	0.801637	0.355697	0.347288	0.369135	0.398689	0.417058	0.320819	0.263322	0.335983	0.286496	0.338674	0.564275	0.417058	0.338674	0.365327	0.501039								0.421714	0.421714	0.333321	0.328648	0.345009	0.339226	0.365327	0.390556	0.377473	0.406001	0.501039	0.498684
["post-M","pre-M","G1","Early-S","Mid-S","late-S"]	cell_cycle_mitotic			innerproduct	200kb	0.529148	0.585202	0.564275	0.414798	0.501495	0.820307	0.801637	0.355697	0.381047	0.367555	0.398689	0.417058	0.320819	0.359864	0.338377	0.286496	0.338674	0.585202	0.417058	0.359864	0.365327	0.501039								0.421714	0.421714	0.333321	0.360216	0.342455	0.339226	0.365327	0.390556	0.413249	0.405792	0.501039	0.498684
["DG","MGC","Other","ODC","CA3","OLF","VLMC","Inh","ANP","ASC","EC","MGE","PC","CA1"]	mouse_hippocampus			innerproduct	200kb	0.554122	0.461907	0.531848	0.755412	0.776644	0.766605	0.772066	0.507725	0.532414	0.561963	0.653977	0.668294	0.432793	0.336096	0.395722	0.729918	0.763277	0.776644	0.668294	0.763277	0.697293	0.645066								0.670164	0.670164	0.469886	0.476663	0.505986	0.689144	0.697293	0.560918	0.611453	0.63982	0.626274	0.645066
["DG","MGC","Other","ODC","CA3","OLF","VLMC","Inh","ANP","ASC","EC","MGE","PC","CA1"]	mouse_hippocampus			innerproduct	200kb	0.429017	0.531432	0.452748	0.621357	0.624063	0.754811	0.836619	0.310922	0.415436	0.346851	0.514906	0.51606	0.210868	0.365237	0.249898	0.483255	0.476461	0.624063	0.51606	0.483255	0.510593	0.543755								0.518954	0.518954	0.285132	0.379971	0.312692	0.494623	0.510593	0.354118	0.46864	0.401179	0.543755	0.527593
["DG","MGC","Other","ODC","CA3","OLF","VLMC","Inh","ANP","ASC","EC","MGE","PC","CA1"]	mouse_hippocampus			innerproduct	200kb	0.543089	0.529975	0.531848	0.720233	0.742506	0.722804	0.81603	0.449016	0.552229	0.522124	0.64329	0.656264	0.359915	0.387911	0.387988	0.645093	0.690705	0.742506	0.656264	0.690705	0.650187	0.667643								0.658575	0.658575	0.42242	0.49544	0.470374	0.625501	0.650187	0.488813	0.631864	0.595329	0.667643	0.667182
["DG","MGC","Other","ODC","CA3","OLF","VLMC","Inh","ANP","ASC","EC","MGE","PC","CA1"]	mouse_hippocampus			innerproduct	200kb	0.76582	0.6301	0.599917	0.614488	0.65383	0.731354	0.886924	0.67547	0.687727	0.658686	0.67675	0.690671	0.750878	0.567945	0.53232	0.490127	0.542772	0.76582	0.690671	0.750878	0.653861	0.78177								0.693406	0.693406	0.653861	0.63579	0.602387	0.601716	0.645465	0.704068	0.754457	0.732706	0.78177	0.749039
["L2/3","L4","L5","L6","Ndnf","Vip","Pvalb","Sst","Astro","ODC","OPC","MG","MP","Endo"]	pfc_all_dist			innerproduct	500kb	0.530634	0.442728	0.492808	0.817794	0.817262	0.869369	0.969936	0.697727	0.736664	0.73344	0.87574	0.873093	0.423232	0.431858	0.424866	0.883009	0.882368	0.817794	0.87574	0.883009	0.985097	0.797103								0.877127	0.877127	0.670749	0.705501	0.688687	0.985097	0.982101	0.740972	0.783049	0.797103	0.790488	0.788164
["L2/3","L4","L5","L6","Ndnf","Vip","Pvalb","Sst","Astro","ODC","OPC","MG","MP","Endo"]	pfc_all_dist			innerproduct	500kb	0.374534	0.376665	0.323921	0.75919	0.757592	0.762327	0.895203	0.362077	0.423976	0.430237	0.77924	0.778467	0.210441	0.214736	0.193566	0.744061	0.735843	0.75919	0.77924	0.744061	0.947583	0.665715								0.781419	0.781419	0.349601	0.40038	0.407349	0.945803	0.947583	0.405002	0.477744	0.482714	0.665715	0.663739
["L2/3","L4","L5","L6","Ndnf","Vip","Pvalb","Sst","Astro","ODC","OPC","MG","MP","Endo"]	pfc_all_dist			innerproduct	500kb	0.438998	0.467235	0.492808	0.770378	0.770378	0.866322	0.93823	0.46715	0.590336	0.567009	0.816858	0.816657	0.273547	0.312098	0.335934	0.760926	0.76027	0.770378	0.816858	0.760926	0.989423	0.69817								0.818663	0.818663	0.444759	0.549488	0.530386	0.989423	0.989418	0.517007	0.657402	0.629742	0.69817	0.697883
["L2/3","L4","L5","L6","Ndnf","Vip","Pvalb","Sst","Astro","ODC","OPC","MG","MP","Endo"]	pfc_all_dist			innerproduct	500kb	0.553543	0.551945	0.519979	0.816729	0.818327	0.877436	0.97863	0.597261	0.72845	0.714099	0.864659	0.867855	0.39583	0.45077	0.432305	0.881199	0.882036	0.818327	0.867855	0.882036	0.976971	0.801354								0.869331	0.869331	0.563775	0.677062	0.662886	0.973089	0.976971	0.654079	0.801354	0.787659	0.780422	0.783057
["L2/3","L4","L5","L6","Ndnf","Vip","Pvalb","Sst","Astro","ODC","OPC","MG","MP","Endo"]	pfc_all_dist			innerproduct	500kb	0.742142	0.595631	0.673415	0.789558	0.783697	0.876247	0.973041	0.818458	0.773278	0.829956	0.848609	0.84646	0.69712	0.468428	0.657237	0.861671	0.857287	0.789558	0.848609	0.861671	0.929516	0.87837								0.851357	0.851357	0.794591	0.716194	0.793134	0.920536	0.929516	0.852145	0.851193	0.87837	0.79185	0.780879
["L2/3","L4","L5","L6","Ndnf","Vip","Pvalb","Sst","Astro","ODC","OPC","MG","MP","Endo"]	pfc_all_dist			innerproduct	500kb	0.298881	0.215237	0.295685	0.137453	0.144379	0.532478	0.533957	-0.00103	0.000635	-0.00045	0.001561	0.003417	0.003639	0.013051	0.022477	-0.00351	-0.00215	0.298881	0.003417	0.022477	0.035341	0.020412								0.023078	0.023078	0.035341	0.026683	0.028619	0.017558	0.019513	0.017133	0.02	0.015601	0.018545	0.020412
["L2/3","L4","L5","L6","Ndnf","Vip","Pvalb","Sst","Astro","ODC","OPC","MG","MP","Endo"]	pfc_all_dist			innerproduct	500kb	0.298881	0.21204	0.225892	0.137453	0.144379	0.532478	0.533957	-0.00103	0.002657	0.001643	0.001561	0.003417	0.003639	0.014157	0.004144	-0.00351	-0.00215	0.298881	0.003417	0.014157	0.035341	0.021687								0.024461	0.024461	0.035341	0.028048	0.027826	0.017558	0.019513	0.017133	0.021687	0.018948	0.018545	0.020412
["L2/3","L4","L5","L6","Ndnf","Vip","Pvalb","Sst","Astro","ODC","OPC","MG","MP","Endo"]	pfc_all_dist			innerproduct	500kb	0.298881	0.216303	0.230155	0.137453	0.144379	0.532478	0.533957	-0.00103	0.004679	-0.003	0.001561	0.003417	0.003639	0.010662	0.007549	-0.00351	-0.00215	0.298881	0.004679	0.010662	0.035341	0.020412								0.024128	0.024128	0.035341	0.029822	0.019801	0.017558	0.019513	0.017133	0.02026	0.013512	0.018545	0.020412
["L2/3","L4","L5","L6","Ndnf","Vip","Pvalb","Sst","Astro","ODC","OPC","MG","MP","Endo"]	pfc_all_dist			innerproduct	500kb	0.298881	0.217368	0.22536	0.137453	0.144379	0.532478	0.533957	-0.00103	0.001884	-0.00113	0.001561	0.003417	0.003639	0.013289	0.006019	-0.00351	-0.00215	0.298881	0.003417	0.013289	0.035341	0.020412								0.023078	0.023078	0.035341	0.026936	0.023922	0.017558	0.019513	0.017133	0.018547	0.016086	0.018545	0.020412
["L2/3","L4","L5","L6","Ndnf","Vip","Pvalb","Sst","Astro","ODC","OPC","MG","MP","Endo"]	pfc_all_dist			innerproduct	500kb	0.298881	0.217368	0.247203	0.137453	0.144379	0.532478	0.533957	-0.00103	0.001455	0.001121	0.001561	0.003417	0.003639	0.01221	0.011964	-0.00351	-0.00215	0.298881	0.003417	0.01221	0.035341	0.020412								0.023078	0.023078	0.035341	0.0261	0.026193	0.017558	0.019513	0.017133	0.018859	0.018546	0.018545	0.020412
["L2/3","L4","L5","L6","Ndnf","Vip","Pvalb","Sst","Astro","ODC","OPC","MG","MP","Endo"]	pfc_all_dist			innerproduct	500kb
["DG","MGC","Other","ODC","CA3","OLF","VLMC","Inh","ANP","ASC","EC","MGE","PC","CA1"]	mouse_hippocampus			cistopic	200kb	0.339717	0.45254	0.344088	0.313281	0.376769	0.725465	0.733313	0.283885	0.374417	0.295894	0.371617	0.383815	0.184485	0.287592	0.17957	0.190928	0.245995	0.45254	0.383815	0.287592	0.347708	0.443096								0.388206	0.388206	0.265891	0.341961	0.271527	0.327549	0.347708	0.316798	0.424837	0.33757	0.443096	0.439381
["DG","MGC","Other","ODC","CA3","OLF","VLMC","Inh","ANP","ASC","EC","MGE","PC","CA1"]	mouse_hippocampus			fasthicrep	200kb	0.254371	0.309534	0.248335	0.141965	0.15154	0.536983	0.527936	0.051701	0.042674	0.051311	0.075999	0.078343	0.021477	0.033115	0.023639	0.040717	0.044944	0.309534	0.078343	0.044944	0.074479	0.111156								0.088147	0.088147	0.064142	0.055057	0.061623	0.07303	0.074479	0.055648	0.046689	0.056173	0.111156	0.107803
["L2/3","L4","L5","L6","Ndnf","Vip","Pvalb","Sst","Astro","ODC","OPC","MG","MP","Endo"]	pfc_all_dist			innerproduct	500kb	0.298881	0.220565	0.228556	0.137453	0.144379	0.532478	0.533957	-0.00103	0.00332	-0.00039	0.001561	0.003417	0.003639	0.010123	0.002281	-0.00351	-0.00215	0.298881	0.003417	0.010123	0.035341	0.020412								0.023078	0.023078	0.035341	0.027272	0.025392	0.017558	0.019513	0.017133	0.017914	0.017628	0.018545	0.020412
["L2/3","L4","L5","L6","Ndnf","Vip","Pvalb","Sst","Astro","ODC","OPC","MG","MP","Endo"]	pfc_all_dist			innerproduct	500kb	0.298881	0.210975	0.231753	0.137453	0.144379	0.532478	0.533957	-0.00103	0.000616	-0.00233	0.001561	0.003417	0.003639	0.010109	0.004714	-0.00351	-0.00215	0.298881	0.003417	0.010109	0.035341	0.020412								0.023078	0.023078	0.035341	0.025384	0.023625	0.017558	0.019513	0.017133	0.018536	0.016099	0.018545	0.020412
["DG","MGC","Other","ODC","CA3","OLF","VLMC","Inh","ANP","ASC","EC","MGE","PC","CA1"]	mouse_hippocampus			innerproduct	200kb	0.254371	0.317652	0.301624	0.141965	0.15154	0.536983	0.527936	0.051701	0.042552	0.05445	0.075999	0.078343	0.021477	0.036891	0.029729	0.040717	0.044944	0.317652	0.078343	0.044944	0.074479	0.111156								0.088147	0.088147	0.064142	0.057082	0.071344	0.07303	0.074479	0.055648	0.045844	0.05513	0.111156	0.107803
["L2/3","L4","L5","L6","Ndnf","Vip","Pvalb","Sst","Astro","ODC","OPC","MG","MP","Endo"]	pfc_all_dist			innerproduct	500kb	0.298881	0.214704	0.272243	0.137453	0.144379	0.532478	0.533957	-0.00103	0.001693	0.000175	0.001561	0.003417	0.003639	0.013548	0.011979	-0.00351	-0.00215	0.298881	0.003417	0.013548	0.035341	0.020412								0.023078	0.023078	0.035341	0.026059	0.027396	0.017558	0.019513	0.017133	0.018679	0.017902	0.018545	0.020412
["L2/3","L4","L5","L6","Ndnf","Vip","Pvalb","Sst","Astro","ODC","OPC","MG","MP","Endo"]	pfc_all_dist			innerproduct	500kb	0.298881	0.218966	0.237613	0.137453	0.144379	0.532478	0.533957	-0.00103	0.003776	0.001665	0.001561	0.003417	0.003639	0.014007	0.016618	-0.00351	-0.00215	0.298881	0.003776	0.016618	0.035341	0.020422								0.023385	0.023385	0.035341	0.027355	0.025621	0.017558	0.019513	0.017133	0.020422	0.01895	0.018545	0.020412
["L2/3","L4","L5","L6","Ndnf","Vip","Pvalb","Sst","Astro","ODC","OPC","MG","MP","Endo"]	pfc_all_dist			innerproduct	500kb	0.298881	0.214172	0.247736	0.137453	0.144379	0.532478	0.533957	-0.00103	0.002708	0.0007	0.001561	0.003417	0.003639	0.012264	0.012205	-0.00351	-0.00215	0.298881	0.003417	0.012264	0.035341	0.020582								0.023524	0.023524	0.035341	0.027446	0.025662	0.017558	0.019513	0.017133	0.020582	0.016983	0.018545	0.020412
["DG","MGC","Other","ODC","CA3","OLF","VLMC","Inh","ANP","ASC","EC","MGE","PC","CA1"]	mouse_hippocampus			innerproduct	200kb	0.254371	0.317652	0.301624	0.141965	0.15154	0.536983	0.527936	0.051701	0.042552	0.05445	0.075999	0.078343	0.021477	0.036891	0.029729	0.040717	0.044944	0.317652	0.078343	0.044944	0.074479	0.111156								0.088147	0.088147	0.064142	0.057082	0.071344	0.07303	0.074479	0.055648	0.045844	0.05513	0.111156	0.107803
["L2/3","L4","L5","L6","Ndnf","Vip","Pvalb","Sst","Astro","ODC","OPC","MG","MP","Endo"]	pfc_all_dist			innerproduct	500kb	0.807672	0.651039	0.620671	0.858284	0.843367	0.867498	0.946836	0.757208	0.796968	0.785064	0.882894	0.879038	0.747896	0.622268	0.503612	0.924577	0.894471	0.858284	0.882894	0.924577	0.946752	0.859399								0.885125	0.885125	0.788946	0.752981	0.730214	0.912439	0.946752	0.738306	0.856072	0.859168	0.859399	0.823431
["L2/3","L4","L5","L6","Ndnf","Vip","Pvalb","Sst","Astro","ODC","OPC","MG","MP","Endo"]	pfc_all_dist			innerproduct	500kb	0.697922	0.565796	0.675013	0.859883	0.795418	0.787323	0.94316	0.781319	0.76652	0.830231	0.886187	0.848513	0.642065	0.477647	0.649299	0.924542	0.859798	0.859883	0.886187	0.924542	0.937699	0.8781								0.888354	0.888354	0.757638	0.714829	0.793805	0.915075	0.937699	0.816582	0.837491	0.8781	0.86315	0.778111
["DG","MGC","Other","ODC","CA3","OLF","VLMC","Inh","ANP","ASC","EC","MGE","PC","CA1"]	mouse_hippocampus			innerproduct	200kb	0.653414	0.593047	0.581807	0.679226	0.702748	0.739431	0.827649	0.555513	0.609476	0.539529	0.657051	0.655535	0.504008	0.52358	0.414109	0.588772	0.612138	0.702748	0.657051	0.612138	0.646609	0.680529								0.659306	0.659306	0.516582	0.566944	0.494513	0.639367	0.646609	0.608626	0.665811	0.601797	0.680529	0.668965
["L2/3","L4","L5","L6","Ndnf","Vip","Pvalb","Sst","Astro","ODC","OPC","MG","MP","Endo"]	pfc_all_dist			innerproduct	500kb	0.714971	0.551945	0.642515	0.860948	0.795418	0.786078	0.963187	0.783571	0.774494	0.817378	0.887521	0.848513	0.65384	0.461228	0.565962	0.92542	0.859798	0.860948	0.887521	0.92542	0.937699	0.878543								0.889663	0.889663	0.761979	0.724988	0.770828	0.916557	0.937699	0.816347	0.842049	0.878543	0.864302	0.778111
["L2/3","L4","L5","L6","Ndnf","Vip","Pvalb","Sst","Astro","ODC","OPC","MG","MP","Endo"]	pfc_all_dist			innerproduct	500kb	0.764518	0.657965	0.630794	0.862014	0.795951	0.784497	0.951855	0.817964	0.81643	0.809868	0.890441	0.851569	0.723816	0.57238	0.545548	0.928524	0.860603	0.862014	0.890441	0.928524	0.940822	0.879275								0.892528	0.892528	0.798566	0.76984	0.757385	0.920142	0.940822	0.846647	0.877756	0.879275	0.866524	0.781009
["DG","MGC","Other","ODC","CA3","OLF","VLMC","Inh","ANP","ASC","EC","MGE","PC","CA1"]	mouse_hippocampus			innerproduct	200kb	0.663405	0.666736	0.524563	0.671524	0.719817	0.728564	0.833485	0.591395	0.613784	0.536762	0.651009	0.685903	0.532631	0.584999	0.396333	0.543118	0.646585	0.719817	0.685903	0.646585	0.666816	0.710984								0.688192	0.688192	0.559171	0.577099	0.49134	0.609277	0.666816	0.634616	0.6622	0.599737	0.705537	0.710984
["L2/3","L4","L5","L6","Ndnf","Vip","Pvalb","Sst","Astro","ODC","OPC","MG","MP","Endo"]	pfc_all_dist			innerproduct	500kb	0.761321	0.584976	0.620671	0.813532	0.807139	0.786364	0.980064	0.81258	0.769504	0.808126	0.868636	0.870641	0.737371	0.458217	0.521896	0.884634	0.881384	0.813532	0.870641	0.884634	0.973022	0.879682								0.872324	0.872324	0.793511	0.720568	0.754114	0.963124	0.973022	0.841173	0.836599	0.879682	0.79422	0.790513
["DG","MGC","Other","ODC","CA3","OLF","VLMC","Inh","ANP","ASC","EC","MGE","PC","CA1"]	mouse_hippocampus			fasthicrep	200kb	0.585762	0.607202	0.577227	0.668609	0.699001	0.732482	0.782753	0.559954	0.601171	0.528543	0.64916	0.662789	0.441408	0.501159	0.423074	0.558355	0.614918	0.699001	0.662789	0.614918	0.648413	0.706432								0.665023	0.665023	0.520075	0.555252	0.487386	0.605416	0.648413	0.614249	0.66246	0.585679	0.706432	0.682507
["L2/3","L4","L5","L6","Ndnf","Vip","Pvalb","Sst","Astro","ODC","OPC","MG","MP","Endo"]	pfc_all_dist			2d_pca	500kb	0.681406	0	0.64731	0.474161	0.465637	0.771027	0.925608	0.669357	0	0.747669	0.658045	0.645779	0.602983	0	0.566601	0.406591	0.399133	0.681406	0.747669	0.602983	0.75834	0.745978								0.752108	0.752108	0.718708	0	0.75834	0.609796	0.602367	0.636323	0	0.745978	0.732499	0.712925
["L2/3","L4","L5","L6","Ndnf","Vip","Pvalb","Sst","Astro","ODC","OPC","MG","MP","Endo"]	pfc_all_dist			innerproduct	500kb	0.714971	0.537027	0.629196	0.860948	0.795418	0.786078	0.963187	0.783571	0.753113	0.799658	0.887521	0.848513	0.65384	0.41674	0.544538	0.92542	0.859798	0.860948	0.887521	0.92542	0.937699	0.86871								0.889663	0.889663	0.761979	0.701877	0.747911	0.916557	0.937699	0.816347	0.824283	0.86871	0.864302	0.778111
["DG","MGC","Other","ODC","CA3","OLF","VLMC","Inh","ANP","ASC","EC","MGE","PC","CA1"]	mouse_hippocampus			innerproduct	200kb	0.595337	0.631141	0.559326	0.623647	0.675062	0.739711	0.78097	0.571417	0.610945	0.507015	0.649209	0.642862	0.476394	0.541071	0.395057	0.552005	0.577841	0.675062	0.649209	0.577841	0.628452	0.68541								0.651702	0.651702	0.530433	0.573292	0.46718	0.621155	0.628452	0.62685	0.660714	0.56305	0.68541	0.66239
["L2/3","L4","L5","L6","Ndnf","Vip","Pvalb","Sst","Astro","ODC","OPC","MG","MP","Endo"]	pfc_all_dist			1d_pca	500kb	0.733617	0.4683	0.733617	0.684603	0.655301	0.713467	0.948992	0.674592	0.377131	0.671378	0.774917	0.787045	0.66696	0.215718	0.690859	0.632479	0.609873	0.733617	0.787045	0.690859	0.816912	0.764814								0.790005	0.790005	0.741825	0.431665	0.782184	0.805366	0.816912	0.627536	0.356013	0.59621	0.752554	0.764814
["DG","MGC","Other","ODC","CA3","OLF","VLMC","Inh","ANP","ASC","EC","MGE","PC","CA1"]	mouse_hippocampus			2d_pca	200kb	0.679434	0.493547	0.503122	0.288718	0.316195	0.665367	0.688719	0.519256	0.392671	0.474963	0.436398	0.419644	0.508386	0.284607	0.376956	0.203857	0.207983	0.679434	0.519256	0.508386	0.564421	0.554382								0.522525	0.522525	0.564421	0.421351	0.455726	0.368267	0.362562	0.486419	0.374743	0.503171	0.554382	0.51296
["L2/3","L4","L5","L6","Ndnf","Vip","Pvalb","Sst","Astro","ODC","OPC","MG","MP","Endo"]	pfc_all_dist			cistopic	500kb	0.629196	0.504529	0.566862	0.436335	0.488013	0.873078	0.887678	0.681407	0.640434	0.659657	0.634571	0.659781	0.564486	0.423968	0.541154	0.322256	0.396634	0.629196	0.681407	0.564486	0.665922	0.73299								0.688137	0.688137	0.665922	0.60949	0.641663	0.573419	0.623683	0.711885	0.691445	0.693971	0.73299	0.715104
["DG","MGC","Other","ODC","CA3","OLF","VLMC","Inh","ANP","ASC","EC","MGE","PC","CA1"]	mouse_hippocampus			cistopic	200kb	0.339717	0.468984	0.335554	0.313281	0.376769	0.725465	0.733313	0.283885	0.386202	0.291011	0.371617	0.383815	0.184485	0.308934	0.1661	0.190928	0.245995	0.468984	0.386202	0.308934	0.355362	0.443096								0.390683	0.390683	0.265891	0.355362	0.268323	0.327549	0.347708	0.316798	0.433801	0.33029	0.443096	0.439381
["L2/3","L4","L5","L6","Ndnf","Vip","Pvalb","Sst","Astro","ODC","OPC","MG","MP","Endo"]	pfc_all_dist			schicluster	500kb	0.607885	0.428343	0.590304	0.353223	0.407565	0.788428	0.76684	0.469975	0.322739	0.487065	0.41644	0.412337	0.552588	0.301948	0.582743	0.299993	0.285144	0.607885	0.487065	0.582743	0.581685	0.440547								0.496766	0.496766	0.581685	0.378794	0.569434	0.414233	0.427235	0.410414	0.302629	0.440547	0.438468	0.415732
["DG","MGC","Other","ODC","CA3","OLF","VLMC","Inh","ANP","ASC","EC","MGE","PC","CA1"]	mouse_hippocampus			innerproduct	200kb	0.254371	0.317652	0.301624	0.141965	0.15154	0.536983	0.527936	0.051701	0.042552	0.05445	0.075999	0.078343	0.021477	0.036891	0.029729	0.040717	0.044944	0.317652	0.078343	0.044944	0.074479	0.111156								0.088147	0.088147	0.064142	0.057082	0.071344	0.07303	0.074479	0.055648	0.045844	0.05513	0.111156	0.107803
["DG","MGC","Other","ODC","CA3","OLF","VLMC","Inh","ANP","ASC","EC","MGE","PC","CA1"]	mouse_hippocampus			1d_pca	200kb	0.654038	0.435054	0.534763	0.535595	0.580558	0.741581	0.834978	0.502577	0.368325	0.47344	0.603721	0.611651	0.483317	0.220689	0.351505	0.413206	0.451782	0.654038	0.611651	0.483317	0.558815	0.695814								0.614998	0.614998	0.53027	0.386445	0.453655	0.538707	0.558815	0.483543	0.360705	0.503507	0.695814	0.683742
["L2/3","L4","L5","L6","Ndnf","Vip","Pvalb","Sst","Astro","ODC","OPC","MG","MP","Endo"]	pfc_all_dist			innerproduct	500kb	0.298881	0.215237	0.230687	0.137453	0.144379	0.532478	0.533957	-0.00103	0.002603	8.54e-07	0.001561	0.003417	0.003639	0.01307	0.004873	-0.00351	-0.00215	0.298881	0.003417	0.01307	0.035341	0.020511								0.023619	0.023619	0.035341	0.027837	0.025406	0.017558	0.019513	0.017133	0.020511	0.016345	0.018545	0.020412
["L2/3","L4","L5","L6","Ndnf","Vip","Pvalb","Sst","Astro","ODC","OPC","MG","MP","Endo"]	pfc_all_dist			innerproduct	500kb
["DG","MGC","Other","ODC","CA3","OLF","VLMC","Inh","ANP","ASC","EC","MGE","PC","CA1"]	mouse_hippocampus			innerproduct	200kb	0.254371	0.317652	0.301624	0.141965	0.15154	0.536983	0.527936	0.051701	0.042552	0.05445	0.075999	0.078343	0.021477	0.036891	0.029729	0.040717	0.044944	0.317652	0.078343	0.044944	0.074479	0.111156								0.088147	0.088147	0.064142	0.057082	0.071344	0.07303	0.074479	0.055648	0.045844	0.05513	0.111156	0.107803
["DG","MGC","Other","ODC","CA3","OLF","VLMC","Inh","ANP","ASC","EC","MGE","PC","CA1"]	mouse_hippocampus			innerproduct	200kb	0.254371	0.301415	0.30204	0.141965	0.15154	0.536983	0.527936	0.051701	0.030465	0.053201	0.075999	0.078343	0.021477	0.02551	0.029145	0.040717	0.044944	0.30204	0.078343	0.044944	0.074479	0.111156								0.088147	0.088147	0.064142	0.04214	0.070998	0.07303	0.074479	0.055648	0.034921	0.05415	0.111156	0.107803
["DG","MGC","Other","ODC","CA3","OLF","VLMC","Inh","ANP","ASC","EC","MGE","PC","CA1"]	mouse_hippocampus			innerproduct	200kb	0.254371	0.309534	0.248335	0.141965	0.15154	0.536983	0.527936	0.051701	0.042674	0.051311	0.075999	0.078343	0.021477	0.033115	0.023639	0.040717	0.044944	0.309534	0.078343	0.044944	0.074479	0.111156								0.088147	0.088147	0.064142	0.055057	0.061623	0.07303	0.074479	0.055648	0.046689	0.056173	0.111156	0.107803
["DG","MGC","Other","ODC","CA3","OLF","VLMC","Inh","ANP","ASC","EC","MGE","PC","CA1"]	mouse_hippocampus			innerproduct	200kb	0.663405	0.666736	0.524563	0.671524	0.719817	0.728564	0.833485	0.591395	0.613784	0.536762	0.651009	0.685903	0.532631	0.584999	0.396333	0.543118	0.646585	0.719817	0.685903	0.646585	0.666816	0.710984								0.688192	0.688192	0.559171	0.577099	0.49134	0.609277	0.666816	0.634616	0.6622	0.599737	0.705537	0.710984
["Endo","L2/3","L5","Astro","ODC","Vip","L4","MG","Pvalb","OPC","L6","Ndnf","Sst","MP"]	pfc			scgad	50kb	0.905168	0.79382	0.837507	0.809803	0.806074	0.87675	0.959694	0.908804	0.871088	0.887838	0.871461	0.872963	0.936707	0.898725	0.91848	0.73992	0.747232	0.905168	0.908804	0.936707	0.92903	0.910736								0.910857	0.910857	0.92903	0.867309	0.892122	0.841237	0.854214	0.893381	0.88071	0.888555	0.910736	0.897946
["Endo","L2/3","L5","Astro","ODC","Vip","L4","MG","Pvalb","OPC","L6","Ndnf","Sst","MP"]	pfc			scgad	200kb
["Endo","L2/3","L5","Astro","ODC","Vip","L4","MG","Pvalb","OPC","L6","Ndnf","Sst","MP"]	pfc			scgad	200kb	0.694726	0.781566	0.72456	0.815663	0.815663	0.859078	0.987033	0.631571	0.785525	0.755594	0.867068	0.865587	0.423967	0.7976	0.75769	0.882412	0.881881	0.815663	0.867068	0.882412	0.975758	0.782572								0.868552	0.868552	0.841202	0.849324	0.794979	0.975758	0.97467	0.515084	0.737513	0.728912	0.782572	0.780897
["DG","MGC","Other","ODC","CA3","OLF","VLMC","Inh","ANP","ASC","EC","MGE","PC","CA1"]	mouse_hippocampus			innerproduct	200kb
["DG","MGC","Other","ODC","CA3","OLF","VLMC","Inh","ANP","ASC","EC","MGE","PC","CA1"]	mouse_hippocampus			innerproduct	200kb
["8c","1c","2c","4c","64c"]	embryo			2d_pca	1M	0.504274	0.538462	0.470085	0.316239	0.382479	0.767382	0.70655	0.290453	0.236472	0.275641	0.273609	0.263104	0.188847	0.177972	0.168905	0.141284	0.182255	0.538462	0.290453	0.188847	0.351725	0.373406								0.299107	0.299107	0.317143	0.351725	0.298089	0.239739	0.241717	0.283011	0.189589	0.271757	0.373406	0.321189
["8c","1c","2c","4c","64c"]	embryo			2d_pca	1M	0.50641	0.551282	0.467949	0.316239	0.344017	0.767338	0.785208	0.292081	0.267039	0.273539	0.273609	0.248491	0.190635	0.185563	0.15822	0.141284	0.146181	0.551282	0.292081	0.190635	0.396501	0.373406								0.30071	0.30071	0.318654	0.396501	0.298705	0.239739	0.226796	0.284679	0.212331	0.267641	0.373406	0.313274
["8c","1c","2c","4c","64c"]	embryo			2d_pca	1M	0.442308	0.517094	0.49359	0.316239	0.350427	0.767299	0.701685	0.270439	0.257343	0.278314	0.273609	0.247632	0.143259	0.169435	0.180403	0.141284	0.151267	0.517094	0.278314	0.180403	0.336067	0.373406								0.292002	0.292002	0.300247	0.336067	0.302051	0.239739	0.225135	0.261305	0.222239	0.27336	0.373406	0.313756
["8c","1c","2c","4c","64c"]	embryo			2d_pca	1M	0.42094	0.538462	0.465812	0.316239	0.373932	0.767235	0.800602	0.261248	0.257525	0.272417	0.274211	0.269236	0.136302	0.227774	0.156799	0.143079	0.168297	0.538462	0.274211	0.227774	0.325129	0.373971								0.29261	0.29261	0.295486	0.325129	0.298234	0.240325	0.243052	0.249459	0.22717	0.266066	0.373971	0.339582
["8c","1c","2c","4c","64c"]	embryo			2d_pca	1M	0.395299	0.514957	0.42094	0.316239	0.371795	0.767162	0.766355	0.213057	0.231705	0.264013	0.273609	0.26503	0.070974	0.179609	0.16804	0.141284	0.16658	0.514957	0.273609	0.179609	0.312548	0.373406								0.292002	0.292002	0.269509	0.312548	0.287853	0.239739	0.239522	0.191407	0.198429	0.259388	0.373406	0.334622
["8c","1c","2c","4c","64c"]	embryo			2d_pca	1M	0.448718	0.542735	0.482906	0.309829	0.376068	0.767133	0.782036	0.28116	0.278926	0.262136	0.270684	0.273877	0.134173	0.175462	0.194583	0.131658	0.185147	0.542735	0.28116	0.194583	0.366465	0.37029								0.290135	0.290135	0.315986	0.366465	0.274455	0.237138	0.247306	0.268193	0.237647	0.266996	0.37029	0.344489
["8c","1c","2c","4c","64c"]	embryo			2d_pca	1M	0.386752	0.508547	0.416667	0.352564	0.376068	0.767042	0.794173	0.2114	0.281479	0.261653	0.281684	0.274194	0.070139	0.252165	0.172552	0.186467	0.185484	0.508547	0.281684	0.252165	0.326053	0.363374								0.297133	0.297133	0.266651	0.326053	0.284079	0.251319	0.247531	0.190403	0.262164	0.258174	0.363374	0.344934
["8c","1c","2c","4c","64c"]	embryo			2d_pca	1M	0.438034	0.5	0.472222	0.352564	0.363248	0.767932	0.751763	0.254387	0.256408	0.277501	0.28068	0.255859	0.137748	0.157993	0.161455	0.169505	0.15394	0.5	0.28068	0.169505	0.326612	0.371864								0.297585	0.297585	0.284098	0.326612	0.304683	0.24804	0.232682	0.245928	0.225694	0.270013	0.371864	0.322446
["8c","1c","2c","4c","64c"]	embryo			2d_pca	1M	0.50641	0.553419	0.450855	0.346154	0.382479	0.770754	0.716088	0.296554	0.320824	0.265073	0.273368	0.27786	0.179203	0.331314	0.160635	0.172454	0.182295	0.553419	0.320824	0.331314	0.362784	0.354311								0.32948	0.32948	0.33312	0.362784	0.287966	0.243911	0.255138	0.281931	0.301777	0.261145	0.354311	0.336969
["8c","1c","2c","4c","64c"]	embryo			cistopic	1M	0.521368	0.621795	0.655983	0.376068	0.470085	0.838443	0.866717	0.374977	0.469171	0.471366	0.484097	0.500334	0.194993	0.433513	0.373568	0.272772	0.349104	0.655983	0.500334	0.433513	0.493956	0.679955								0.511946	0.511946	0.426246	0.467368	0.493956	0.395242	0.424742	0.347641	0.483073	0.46234	0.679955	0.644209
["8c","1c","2c","4c","64c"]	embryo			cistopic	1M	0.452991	0.626068	0.440171	0.348291	0.410256	0.764886	0.818467	0.259697	0.399117	0.293168	0.401068	0.435374	0.156531	0.33189	0.198035	0.217646	0.270919	0.626068	0.435374	0.33189	0.400392	0.561727								0.448566	0.448566	0.29474	0.400392	0.313054	0.335084	0.373353	0.247596	0.411443	0.290852	0.551923	0.561727
["8c","1c","2c","4c","64c"]	embryo			cistopic	1M	0.50641	0.559829	0.527778	0.358974	0.416667	0.8122	0.841961	0.278854	0.33568	0.288691	0.418552	0.410369	0.218422	0.279764	0.222394	0.213576	0.234722	0.559829	0.418552	0.279764	0.34802	0.581123								0.435331	0.435331	0.300319	0.340364	0.310029	0.34802	0.347641	0.275849	0.346002	0.285402	0.581123	0.547161
["8c","1c","2c","4c","64c"]	embryo			cistopic	1M	0.532051	0.608974	0.529915	0.41453	0.49359	0.799714	0.854853	0.315974	0.385541	0.339067	0.440966	0.445299	0.196015	0.321795	0.217892	0.288177	0.310688	0.608974	0.445299	0.321795	0.388674	0.584025								0.455848	0.455848	0.335522	0.384414	0.346993	0.372764	0.388674	0.313449	0.400645	0.346186	0.584025	0.551093
["8c","1c","2c","4c","64c"]	embryo			cistopic	1M	0.495726	0.523504	0.455128	0.32906	0.371795	0.707108	0.770924	0.279379	0.317096	0.266551	0.307355	0.318309	0.216581	0.267676	0.17721	0.169123	0.197252	0.523504	0.318309	0.267676	0.324615	0.410148								0.331265	0.331265	0.298088	0.324615	0.281244	0.266676	0.282372	0.278433	0.325079	0.269217	0.410148	0.400636
["8c","1c","2c","4c","64c"]	embryo			cistopic	1M	0.455128	0.448718	0.450855	0.303419	0.361111	0.69321	0.770165	0.206806	0.237519	0.238766	0.292697	0.288882	0.099141	0.148899	0.124546	0.159122	0.173439	0.455128	0.292697	0.173439	0.257799	0.399062								0.310435	0.310435	0.222222	0.245023	0.253842	0.254021	0.257799	0.210413	0.247289	0.241795	0.399062	0.365658
["8c","1c","2c","4c","64c"]	embryo			cistopic	1M	0.41453	0.568376	0.395299	0.297009	0.354701	0.754811	0.71575	0.237236	0.339527	0.248964	0.300897	0.288835	0.141367	0.274438	0.146515	0.146417	0.166677	0.568376	0.339527	0.274438	0.34471	0.420693								0.346979	0.346979	0.246406	0.34471	0.260915	0.257789	0.254918	0.245456	0.349277	0.254437	0.420693	0.375857
["8c","1c","2c","4c","64c"]	embryo			cistopic	1M	0.495726	0.514957	0.476496	0.316239	0.376068	0.757436	0.757066	0.238045	0.284718	0.236567	0.292649	0.276701	0.166034	0.184136	0.171817	0.155937	0.160109	0.514957	0.292649	0.184136	0.29211	0.391404								0.308872	0.308872	0.259739	0.29211	0.244548	0.255084	0.249058	0.23583	0.293572	0.245901	0.391404	0.348767
["8c","1c","2c","4c","64c"]	embryo			cistopic	1M	0.303419	0.371795	0.324786	0.196581	0.252137	0.696146	0.64442	0.095813	0.140598	0.088163	0.17702	0.183294	0.058319	0.09888	0.049898	0.065825	0.081961	0.371795	0.183294	0.09888	0.169213	0.261316								0.200688	0.200688	0.103633	0.154869	0.097008	0.161026	0.169213	0.108149	0.146994	0.099756	0.261316	0.246548
["8c","1c","2c","4c","64c"]	embryo_mm10			2d_pca	1M	0.50641	0.536325	0.470085	0.316239	0.344017	0.767338	0.737791	0.292081	0.25676	0.277498	0.273609	0.248491	0.190635	0.226573	0.184717	0.141284	0.146181	0.536325	0.292081	0.226573	0.325656	0.373406								0.30071	0.30071	0.318654	0.325656	0.299296	0.239739	0.226796	0.284679	0.225064	0.274133	0.373406	0.313274
["8c","1c","2c","4c","64c"]	embryo_mm10			2d_pca	1M	0.442308	0.555556	0.521368	0.316239	0.350427	0.767299	0.761023	0.270439	0.271834	0.269574	0.273609	0.247632	0.143259	0.189352	0.254816	0.141284	0.151267	0.555556	0.273609	0.254816	0.402257	0.373406								0.292002	0.292002	0.300247	0.402257	0.285721	0.239739	0.225135	0.261305	0.216245	0.270944	0.373406	0.313756
["8c","1c","2c","4c","64c"]	embryo_mm10			2d_pca	1M	0.42094	0.532051	0.467949	0.316239	0.373932	0.767235	0.734809	0.261248	0.269814	0.272361	0.274211	0.269236	0.136302	0.183048	0.158287	0.143079	0.168297	0.532051	0.274211	0.183048	0.357655	0.373971								0.29261	0.29261	0.295486	0.357655	0.297679	0.240325	0.243052	0.249459	0.229239	0.266388	0.373971	0.339582
["8c","1c","2c","4c","64c"]	embryo_mm10			2d_pca	1M	0.395299	0.608974	0.41453	0.316239	0.371795	0.767162	0.762942	0.213057	0.354681	0.261046	0.273609	0.26503	0.070974	0.340171	0.164507	0.141284	0.16658	0.608974	0.354681	0.340171	0.392221	0.373406								0.362786	0.362786	0.269509	0.392221	0.284565	0.239739	0.239522	0.191407	0.33746	0.256751	0.373406	0.334622
["8c","1c","2c","4c","64c"]	embryo_mm10			2d_pca	1M	0.448718	0.521368	0.49359	0.309829	0.376068	0.767133	0.738867	0.28116	0.26102	0.272804	0.270684	0.273877	0.134173	0.165487	0.203045	0.131658	0.185147	0.521368	0.28116	0.203045	0.345669	0.37029								0.290135	0.290135	0.315986	0.345669	0.287366	0.237138	0.247306	0.268193	0.222449	0.275458	0.37029	0.344489
["8c","1c","2c","4c","64c"]	embryo_mm10			2d_pca	1M	0.386752	0.540598	0.431624	0.352564	0.376068	0.767042	0.755981	0.2114	0.260957	0.259302	0.281684	0.274194	0.070139	0.229721	0.151756	0.186467	0.185484	0.540598	0.281684	0.229721	0.329946	0.363374								0.297133	0.297133	0.266651	0.329946	0.284067	0.251319	0.247531	0.190403	0.228919	0.254132	0.363374	0.344934
["8c","1c","2c","4c","64c"]	embryo_mm10			2d_pca	1M	0.438034	0.529915	0.455128	0.352564	0.363248	0.767932	0.759034	0.254387	0.269514	0.266618	0.28068	0.255859	0.137748	0.182555	0.1586	0.169505	0.15394	0.529915	0.28068	0.182555	0.352533	0.371864								0.297585	0.297585	0.284098	0.352533	0.290166	0.24804	0.232682	0.245928	0.230866	0.262146	0.371864	0.322446
["8c","1c","2c","4c","64c"]	embryo_mm10			2d_pca	1M	0.50641	0.5	0.465812	0.346154	0.382479	0.770754	0.776155	0.296554	0.258849	0.259057	0.273368	0.27786	0.179203	0.239539	0.164254	0.172454	0.182295	0.50641	0.296554	0.239539	0.33312	0.354311								0.305395	0.305395	0.33312	0.29405	0.2798	0.243911	0.255138	0.281931	0.246369	0.256962	0.354311	0.336969
["Hela","HAP1","K562","GM12878"]	ramani			cistopic	1M	0.491766	0.50134	0.482574	0.076982	0.109537	0.627899	0.642361	0.080345	0.08421	0.081731	0.061023	0.06681	0.133869	0.134396	0.11831	0.014706	0.020425	0.50134	0.08421	0.134396	0.069913	0.177087								0.085829	0.085829	0.06698	0.069913	0.067697	0.042557	0.046012	0.105652	0.111127	0.108414	0.177087	0.171236
["Hela","HAP1","K562","GM12878"]	ramani			higashi	1M	0.679816	0.546917	0.538874	0.342781	0.349674	0.800642	0.718979	0.569116	0.354223	0.587858	0.451413	0.468691	0.463505	0.241764	0.466741	0.229115	0.256606	0.679816	0.587858	0.466741	0.465055	0.820135								0.588543	0.588543	0.459212	0.298841	0.465055	0.312975	0.331223	0.750763	0.438467	0.801321	0.820135	0.809623
["Hela","HAP1","K562","GM12878"]	ramani			higashi	1M	0.679816	0.547683	0.548066	0.342781	0.349674	0.800642	0.718979	0.569116	0.388707	0.589559	0.451413	0.468691	0.463505	0.287125	0.468807	0.229115	0.256606	0.679816	0.589559	0.468807	0.466381	0.820135								0.590241	0.590241	0.459212	0.321253	0.466381	0.312975	0.331223	0.750763	0.495577	0.803681	0.820135	0.809623
["Hela","HAP1","K562","GM12878"]	ramani			higashi	1M	0.679816	0.554194	0.551513	0.342781	0.349674	0.800642	0.718979	0.569116	0.382246	0.587752	0.451413	0.468691	0.463505	0.277773	0.468926	0.229115	0.256606	0.679816	0.587752	0.468926	0.46498	0.820135								0.588437	0.588437	0.459212	0.319083	0.46498	0.312975	0.331223	0.750763	0.480146	0.801153	0.820135	0.809623
["Hela","HAP1","K562","GM12878"]	ramani			higashi	1M	0.679816	0.579854	0.543087	0.342781	0.349674	0.800642	0.718979	0.569116	0.367643	0.593994	0.451413	0.468691	0.463505	0.248393	0.468236	0.229115	0.256606	0.679816	0.593994	0.468236	0.470182	0.820135								0.594671	0.594671	0.459212	0.326516	0.470182	0.312975	0.331223	0.750763	0.423425	0.80882	0.820135	0.809623
["Hela","HAP1","K562","GM12878"]	ramani			higashi	1M	0.679816	0.548832	0.531214	0.342781	0.349674	0.800642	0.718979	0.569116	0.385267	0.587213	0.451413	0.468691	0.463505	0.28454	0.465729	0.229115	0.256606	0.679816	0.587213	0.465729	0.463956	0.820135								0.587898	0.587898	0.459212	0.318892	0.463956	0.312975	0.331223	0.750763	0.490109	0.802199	0.820135	0.809623
["Hela","HAP1","K562","GM12878"]	ramani			fasthicrep	1M	0.607047	0.639602	0.499426	0.389889	0.324014	0.752238	0.886359	0.324076	0.446211	0.193191	0.492724	0.455132	0.268431	0.382504	0.180711	0.250496	0.218162	0.639602	0.492724	0.382504	0.355101	0.897058								0.494459	0.494459	0.262678	0.355101	0.152566	0.341289	0.314838	0.426956	0.603586	0.26827	0.897058	0.831604
["Hela","HAP1","K562","GM12878"]	ramani			innerproduct	1M	0.57028	0.645347	0.542321	0.351206	0.416316	0.738058	0.891222	0.340411	0.469162	0.284705	0.487437	0.501826	0.275886	0.391236	0.255164	0.242079	0.272054	0.645347	0.501826	0.391236	0.373829	0.89254								0.503362	0.503362	0.27217	0.373829	0.22491	0.336917	0.352777	0.458317	0.632996	0.392213	0.89254	0.878249
["Hela","HAP1","K562","GM12878"]	ramani			fasthicrep	1M	0.607047	0.639602	0.499426	0.389889	0.324014	0.752238	0.886359	0.324076	0.446211	0.193191	0.492724	0.455132	0.268431	0.382504	0.180711	0.250496	0.218162	0.639602	0.492724	0.382504	0.355101	0.897058								0.494459	0.494459	0.262678	0.355101	0.152566	0.341289	0.314838	0.426956	0.603586	0.26827	0.897058	0.831604
["Hela","HAP1","K562","GM12878"]	ramani			innerproduct	1M	0.589812	0.490617	0.535044	0.417848	0.354653	0.694536	0.878169	0.283004	0.348734	0.305501	0.428459	0.40897	0.227523	0.267476	0.251896	0.249286	0.223778	0.589812	0.428459	0.267476	0.303427	0.73929								0.430262	0.430262	0.230698	0.273702	0.241799	0.303427	0.287259	0.370228	0.484491	0.419037	0.73929	0.720594
["Hela","HAP1","K562","GM12878"]	ramani			fasthicrep	1M
["Hela","HAP1","K562","GM12878"]	ramani			innerproduct	1M	0.57411	0.600153	0.544619	0.448104	0.3964	0.738462	0.906447	0.307225	0.373392	0.285523	0.53049	0.495799	0.233532	0.328578	0.256478	0.308477	0.266055	0.600153	0.53049	0.328578	0.380487	0.882846								0.531786	0.531786	0.248614	0.296348	0.225623	0.380487	0.348613	0.406122	0.508404	0.393121	0.882846	0.867454
["8c","1c","2c","4c","64c"]	embryo_mm10			vade	1M	0.692308	0.519231	0.709402	0.495726	0.628205	0.908087	0.934431	0.531058	0.440434	0.522242	0.590662	0.611586	0.537882	0.367282	0.567895	0.411749	0.501525	0.709402	0.611586	0.567895	0.562109	0.739786								0.617562	0.617562	0.562109	0.46161	0.541007	0.503722	0.560039	0.513693	0.433582	0.515487	0.739786	0.688256
["8c","1c","2c","4c","64c"]	embryo_mm10			3dvi	1M	0.354701	0.352564	0.356838	0.337607	0.32906	0.575506	0.63661	0.001175	-3.44e-16	0.002304	0.10625	0.074905	0.001784	0	0.002508	0.021366	0.025277	0.356838	0.10625	0.025277	1	0.110993								0.120332	0.120332	0.230181	1	0.244668	0.131388	0.099544	0.009172	1.81e-16	0.009749	0.110993	0.073141
["8c","1c","2c","4c","64c"]	embryo_mm10			vade	1M	0.696581	0.685897	0.683761	0.405983	0.444444	0.802949	0.800941	0.660386	0.654657	0.655623	0.514094	0.526109	0.578087	0.562579	0.567921	0.287515	0.336915	0.696581	0.660386	0.578087	0.663367	0.684204								0.664246	0.664246	0.663367	0.658284	0.659281	0.427291	0.448148	0.665128	0.658887	0.659795	0.684204	0.666688
["G1","Early-S","Mid-S","late-S"]	cell_cycle			1d_pca	50kb	0.443975	0.369979	0.585624	0.35518	0.485201	0.846565	0.776167	0.252238	0.103246	0.339594	0.380739	0.403643	0.181148	0.019864	0.27385	0.235751	0.355114	0.585624	0.403643	0.355114	0.407149	0.545172								0.407615	0.407615	0.407149	0.153341	0.398756	0.300492	0.345926	0.186257	0.082532	0.300001	0.545172	0.496081
["Neonatal Astrocyte","Neonatal Neuron 1","Neonatal Neuron 2","Unknown","Oligodendrocyte Progenitor","Microglia Etc.","Hippocampal Pyramidal Cell","Cortical L2Â¨C5 Pyramidal Cell","Mature Oligodendrocyte","Adult Astrocyte","Interneuron","Cortical L6 Pyramidal Cell","Medium Spiny Neuron","Hippocampal Granule Cell"]	mouse_brain			cistopic	500kb	0.423419	0.445374	0.42551	0.417669	0.453215	0.737094	0.847835	0.435373	0.505063	0.439182	0.528274	0.526903	0.282124	0.314689	0.291422	0.32674	0.339473	0.453215	0.528274	0.339473	0.521095	0.591012								0.539487	0.539487	0.439716	0.505381	0.443367	0.496225	0.521095	0.449137	0.520638	0.45297	0.591012	0.549569
["Neonatal Astrocyte","Neonatal Neuron 1","Neonatal Neuron 2","Unknown","Oligodendrocyte Progenitor","Microglia Etc.","Hippocampal Pyramidal Cell","Cortical L2Â¨C5 Pyramidal Cell","Mature Oligodendrocyte","Adult Astrocyte","Interneuron","Cortical L6 Pyramidal Cell","Medium Spiny Neuron","Hippocampal Granule Cell"]	mouse_brain			schicluster	500kb	0.490329	0.491898	0.529535	0.508625	0.46942	0.743127	0.841763	0.532567	0.541497	0.557616	0.592253	0.566644	0.351593	0.397292	0.376016	0.353277	0.350297	0.529535	0.592253	0.397292	0.627377	0.570087								0.597361	0.597361	0.536196	0.538862	0.559949	0.627377	0.623023	0.543069	0.558926	0.569142	0.570087	0.528076
["Neonatal Astrocyte","Neonatal Neuron 1","Neonatal Neuron 2","Unknown","Oligodendrocyte Progenitor","Microglia Etc.","Hippocampal Pyramidal Cell","Cortical L2Â¨C5 Pyramidal Cell","Mature Oligodendrocyte","Adult Astrocyte","Interneuron","Cortical L6 Pyramidal Cell","Medium Spiny Neuron","Hippocampal Granule Cell"]	mouse_brain			innerproduct	500kb	0.684266	0.761108	0.827496	0.791427	0.804496	0.881892	0.892077	0.652841	0.749838	0.770659	0.757461	0.759644	0.437484	0.601462	0.639959	0.615287	0.608712	0.827496	0.770659	0.639959	0.776538	0.779551								0.774331	0.774331	0.66843	0.749106	0.76918	0.769903	0.776538	0.64898	0.758648	0.779551	0.752457	0.750418
["Neonatal Astrocyte","Neonatal Neuron 1","Neonatal Neuron 2","Unknown","Oligodendrocyte Progenitor","Microglia Etc.","Hippocampal Pyramidal Cell","Cortical L2Â¨C5 Pyramidal Cell","Mature Oligodendrocyte","Adult Astrocyte","Interneuron","Cortical L6 Pyramidal Cell","Medium Spiny Neuron","Hippocampal Granule Cell"]	mouse_brain			innerproduct	500kb	0.651333	0.669106	0.803973	0.684788	0.751699	0.826759	0.892386	0.710155	0.705772	0.751259	0.751243	0.759313	0.490403	0.502471	0.60583	0.556082	0.597102	0.803973	0.759313	0.60583	0.745291	0.81299								0.763661	0.763661	0.720163	0.703923	0.745291	0.706906	0.732825	0.709672	0.717127	0.765394	0.81299	0.797206
["Neonatal Astrocyte","Neonatal Neuron 1","Neonatal Neuron 2","Unknown","Oligodendrocyte Progenitor","Microglia Etc.","Hippocampal Pyramidal Cell","Cortical L2Â¨C5 Pyramidal Cell","Mature Oligodendrocyte","Adult Astrocyte","Interneuron","Cortical L6 Pyramidal Cell","Medium Spiny Neuron","Hippocampal Granule Cell"]	mouse_brain			fasthicrep	500kb	0.812337	0.753267	0.794041	0.806587	0.811814	0.881436	0.959992	0.756827	0.749323	0.756121	0.781683	0.784149	0.623931	0.570804	0.614678	0.643448	0.646759	0.812337	0.784149	0.646759	0.795735	0.779172								0.787366	0.787366	0.757735	0.741011	0.75124	0.793674	0.795735	0.763759	0.765962	0.768969	0.776392	0.779172
["Neonatal Astrocyte","Neonatal Neuron 1","Neonatal Neuron 2","Unknown","Oligodendrocyte Progenitor","Microglia Etc.","Hippocampal Pyramidal Cell","Cortical L2Â¨C5 Pyramidal Cell","Mature Oligodendrocyte","Adult Astrocyte","Interneuron","Cortical L6 Pyramidal Cell","Medium Spiny Neuron","Hippocampal Granule Cell"]	mouse_brain			fasthicrep	500kb	0.642446	0.676424	0.651856	0.686357	0.71563	0.818655	0.88282	0.696122	0.708205	0.671991	0.74251	0.743769	0.512309	0.536964	0.496974	0.55006	0.546685	0.71563	0.743769	0.55006	0.711099	0.801362								0.748696	0.748696	0.704858	0.708013	0.669777	0.700801	0.711099	0.697352	0.717821	0.684803	0.801362	0.79049
["Neonatal Astrocyte","Neonatal Neuron 1","Neonatal Neuron 2","Unknown","Oligodendrocyte Progenitor","Microglia Etc.","Hippocampal Pyramidal Cell","Cortical L2Â¨C5 Pyramidal Cell","Mature Oligodendrocyte","Adult Astrocyte","Interneuron","Cortical L6 Pyramidal Cell","Medium Spiny Neuron","Hippocampal Granule Cell"]	mouse_brain			2d_pca	500kb	0.696289	0.686357	0.682697	0.636174	0.656038	0.714458	0.875102	0.682982	0.680861	0.664401	0.682571	0.663876	0.498881	0.524091	0.49509	0.486216	0.492876	0.696289	0.682982	0.524091	0.698798	0.733945								0.689518	0.689518	0.698798	0.695672	0.668179	0.650163	0.671328	0.677947	0.676858	0.671435	0.733945	0.667371
["Neonatal Astrocyte","Neonatal Neuron 1","Neonatal Neuron 2","Unknown","Oligodendrocyte Progenitor","Microglia Etc.","Hippocampal Pyramidal Cell","Cortical L2Â¨C5 Pyramidal Cell","Mature Oligodendrocyte","Adult Astrocyte","Interneuron","Cortical L6 Pyramidal Cell","Medium Spiny Neuron","Hippocampal Granule Cell"]	mouse_brain			2d_pca	500kb	0.703607	0.615787	0.575536	0.692107	0.755358	0.709962	0.931447	0.696627	0.631011	0.600535	0.722356	0.729534	0.528263	0.477417	0.428834	0.540942	0.569825	0.755358	0.729534	0.569825	0.741035	0.779214								0.733976	0.733976	0.700946	0.645806	0.59759	0.683796	0.741035	0.702088	0.627884	0.616395	0.779214	0.72705
["Neonatal Astrocyte","Neonatal Neuron 1","Neonatal Neuron 2","Unknown","Oligodendrocyte Progenitor","Microglia Etc.","Hippocampal Pyramidal Cell","Cortical L2Â¨C5 Pyramidal Cell","Mature Oligodendrocyte","Adult Astrocyte","Interneuron","Cortical L6 Pyramidal Cell","Medium Spiny Neuron","Hippocampal Granule Cell"]	mouse_brain			2d_pca	500kb	0.613696	0.593309	0.625196	0.452169	0.512284	0.726736	0.798734	0.633421	0.623931	0.625489	0.572334	0.558875	0.438708	0.440115	0.455223	0.331513	0.366719	0.625196	0.633421	0.455223	0.643683	0.645866								0.639368	0.639368	0.643683	0.631051	0.634422	0.531153	0.574561	0.635111	0.628286	0.628714	0.645866	0.556728
["Neonatal Astrocyte","Neonatal Neuron 1","Neonatal Neuron 2","Unknown","Oligodendrocyte Progenitor","Microglia Etc.","Hippocampal Pyramidal Cell","Cortical L2Â¨C5 Pyramidal Cell","Mature Oligodendrocyte","Adult Astrocyte","Interneuron","Cortical L6 Pyramidal Cell","Medium Spiny Neuron","Hippocampal Granule Cell"]	mouse_brain			1d_pca	500kb	0.63356	0.701516	0.603764	0.736539	0.642969	0.7089	0.864616	0.610788	0.641073	0.592621	0.705481	0.664051	0.386149	0.478033	0.402056	0.538838	0.492049	0.736539	0.705481	0.538838	0.753199	0.6701								0.709223	0.709223	0.622581	0.650672	0.589792	0.753199	0.739523	0.6118	0.643072	0.608612	0.6701	0.608199
["Neonatal Astrocyte","Neonatal Neuron 1","Neonatal Neuron 2","Unknown","Oligodendrocyte Progenitor","Microglia Etc.","Hippocampal Pyramidal Cell","Cortical L2Â¨C5 Pyramidal Cell","Mature Oligodendrocyte","Adult Astrocyte","Interneuron","Cortical L6 Pyramidal Cell","Medium Spiny Neuron","Hippocampal Granule Cell"]	mouse_brain			1d_pca	500kb	0.627287	0.51908	0.624151	0.736017	0.679038	0.742136	0.877847	0.604771	0.573981	0.610098	0.70485	0.700069	0.406429	0.344128	0.399052	0.534261	0.488447	0.736017	0.70485	0.534261	0.780619	0.669748								0.708895	0.708895	0.618132	0.587032	0.611386	0.752902	0.780619	0.603812	0.574219	0.621345	0.669748	0.640384
["Neonatal Astrocyte","Neonatal Neuron 1","Neonatal Neuron 2","Unknown","Oligodendrocyte Progenitor","Microglia Etc.","Hippocampal Pyramidal Cell","Cortical L2Â¨C5 Pyramidal Cell","Mature Oligodendrocyte","Adult Astrocyte","Interneuron","Cortical L6 Pyramidal Cell","Medium Spiny Neuron","Hippocampal Granule Cell"]	mouse_brain			1d_pca	500kb	0.642446	0.685311	0.651333	0.716153	0.703084	0.74737	0.898611	0.65695	0.683136	0.637291	0.700984	0.689457	0.432683	0.497603	0.434406	0.521136	0.514774	0.716153	0.700984	0.521136	0.700156	0.728568								0.706495	0.706495	0.678657	0.700156	0.655258	0.68572	0.6871	0.64685	0.676461	0.631214	0.728568	0.701884
["Neonatal Astrocyte","Neonatal Neuron 1","Neonatal Neuron 2","Unknown","Oligodendrocyte Progenitor","Microglia Etc.","Hippocampal Pyramidal Cell","Cortical L2Â¨C5 Pyramidal Cell","Mature Oligodendrocyte","Adult Astrocyte","Interneuron","Cortical L6 Pyramidal Cell","Medium Spiny Neuron","Hippocampal Granule Cell"]	mouse_brain			fasthicrep	2M	0.697857	0.690016	0.708312	0.647151	0.638265	0.805767	0.905055	0.681447	0.666092	0.656518	0.689859	0.688256	0.517217	0.47919	0.47729	0.488329	0.502648	0.708312	0.689859	0.517217	0.706585	0.725435								0.695472	0.695472	0.686999	0.675446	0.654033	0.667886	0.706585	0.68526	0.666681	0.670107	0.725435	0.679833
["Neonatal Astrocyte","Neonatal Neuron 1","Neonatal Neuron 2","Unknown","Oligodendrocyte Progenitor","Microglia Etc.","Hippocampal Pyramidal Cell","Cortical L2Â¨C5 Pyramidal Cell","Mature Oligodendrocyte","Adult Astrocyte","Interneuron","Cortical L6 Pyramidal Cell","Medium Spiny Neuron","Hippocampal Granule Cell"]	mouse_brain			innerproduct	2M	0.692629	0.661265	0.733403	0.750131	0.753267	0.810529	0.921381	0.664091	0.685882	0.68307	0.729973	0.728517	0.488543	0.492585	0.510798	0.571744	0.561349	0.753267	0.729973	0.571744	0.72238	0.762959								0.734894	0.734894	0.672139	0.682484	0.67978	0.70882	0.72238	0.665997	0.699472	0.696645	0.762959	0.744383
["Neonatal Astrocyte","Neonatal Neuron 1","Neonatal Neuron 2","Unknown","Oligodendrocyte Progenitor","Microglia Etc.","Hippocampal Pyramidal Cell","Cortical L2Â¨C5 Pyramidal Cell","Mature Oligodendrocyte","Adult Astrocyte","Interneuron","Cortical L6 Pyramidal Cell","Medium Spiny Neuron","Hippocampal Granule Cell"]	mouse_brain			fasthicrep	2M	0.697857	0.698902	0.713539	0.647151	0.638265	0.805767	0.905055	0.681447	0.677614	0.660927	0.689859	0.688256	0.517217	0.502448	0.484041	0.488329	0.502648	0.713539	0.689859	0.517217	0.706585	0.725435								0.695472	0.695472	0.686999	0.67943	0.658109	0.667886	0.706585	0.68526	0.685732	0.674718	0.725435	0.679833
["Neonatal Astrocyte","Neonatal Neuron 1","Neonatal Neuron 2","Unknown","Oligodendrocyte Progenitor","Microglia Etc.","Hippocampal Pyramidal Cell","Cortical L2Â¨C5 Pyramidal Cell","Mature Oligodendrocyte","Adult Astrocyte","Interneuron","Cortical L6 Pyramidal Cell","Medium Spiny Neuron","Hippocampal Granule Cell"]	mouse_brain			innerproduct	2M	0.692629	0.649242	0.756926	0.750131	0.753267	0.810529	0.921381	0.664091	0.684315	0.703713	0.729973	0.728517	0.488543	0.497402	0.544301	0.571744	0.561349	0.756926	0.729973	0.571744	0.72238	0.762959								0.734894	0.734894	0.672139	0.687564	0.698337	0.70882	0.72238	0.665997	0.690642	0.718766	0.762959	0.744383
["Neonatal Astrocyte","Neonatal Neuron 1","Neonatal Neuron 2","Unknown","Oligodendrocyte Progenitor","Microglia Etc.","Hippocampal Pyramidal Cell","Cortical L2Â¨C5 Pyramidal Cell","Mature Oligodendrocyte","Adult Astrocyte","Interneuron","Cortical L6 Pyramidal Cell","Medium Spiny Neuron","Hippocampal Granule Cell"]	mouse_brain			fasthicrep	1M	0.663356	0.610559	0.685834	0.644015	0.757449	0.787149	0.921859	0.688628	0.702617	0.677138	0.709543	0.736909	0.518749	0.464684	0.493968	0.502185	0.582873	0.757449	0.736909	0.582873	0.716498	0.770785								0.741715	0.741715	0.694396	0.714709	0.673085	0.668133	0.716498	0.692026	0.700402	0.691673	0.770785	0.768771
["Neonatal Astrocyte","Neonatal Neuron 1","Neonatal Neuron 2","Unknown","Oligodendrocyte Progenitor","Microglia Etc.","Hippocampal Pyramidal Cell","Cortical L2Â¨C5 Pyramidal Cell","Mature Oligodendrocyte","Adult Astrocyte","Interneuron","Cortical L6 Pyramidal Cell","Medium Spiny Neuron","Hippocampal Granule Cell"]	mouse_brain			innerproduct	1M	0.670152	0.64506	0.722426	0.752222	0.777836	0.779248	0.876481	0.705943	0.691912	0.713188	0.745669	0.746426	0.518289	0.506801	0.559494	0.565738	0.590993	0.777836	0.746426	0.590993	0.72927	0.783449								0.750719	0.750719	0.723827	0.683353	0.705208	0.719771	0.72927	0.697382	0.710687	0.730654	0.783449	0.773468
["Neonatal Astrocyte","Neonatal Neuron 1","Neonatal Neuron 2","Unknown","Oligodendrocyte Progenitor","Microglia Etc.","Hippocampal Pyramidal Cell","Cortical L2Â¨C5 Pyramidal Cell","Mature Oligodendrocyte","Adult Astrocyte","Interneuron","Cortical L6 Pyramidal Cell","Medium Spiny Neuron","Hippocampal Granule Cell"]	mouse_brain			fasthicrep	1M	0.663356	0.658651	0.706221	0.644015	0.757449	0.787149	0.921859	0.688628	0.688277	0.698486	0.709543	0.736909	0.518749	0.490766	0.524548	0.502185	0.582873	0.757449	0.736909	0.582873	0.716498	0.770785								0.741715	0.741715	0.694396	0.689716	0.694236	0.668133	0.716498	0.692026	0.696887	0.712536	0.770785	0.768771
["Neonatal Astrocyte","Neonatal Neuron 1","Neonatal Neuron 2","Unknown","Oligodendrocyte Progenitor","Microglia Etc.","Hippocampal Pyramidal Cell","Cortical L2Â¨C5 Pyramidal Cell","Mature Oligodendrocyte","Adult Astrocyte","Interneuron","Cortical L6 Pyramidal Cell","Medium Spiny Neuron","Hippocampal Granule Cell"]	mouse_brain			innerproduct	1M	0.670152	0.677993	0.692107	0.752222	0.777836	0.779248	0.876481	0.705943	0.713215	0.707896	0.745669	0.746426	0.518289	0.550698	0.520833	0.565738	0.590993	0.777836	0.746426	0.590993	0.72927	0.783449								0.750719	0.750719	0.723827	0.725592	0.708318	0.719771	0.72927	0.697382	0.71042	0.716868	0.783449	0.773468
["Neonatal Astrocyte","Neonatal Neuron 1","Neonatal Neuron 2","Unknown","Oligodendrocyte Progenitor","Microglia Etc.","Hippocampal Pyramidal Cell","Cortical L2Â¨C5 Pyramidal Cell","Mature Oligodendrocyte","Adult Astrocyte","Interneuron","Cortical L6 Pyramidal Cell","Medium Spiny Neuron","Hippocampal Granule Cell"]	mouse_brain			fasthicrep	500kb	0.642446	0.572922	0.665447	0.686357	0.71563	0.818655	0.929658	0.696122	0.667588	0.679566	0.74251	0.743769	0.512309	0.449976	0.513578	0.55006	0.546685	0.71563	0.743769	0.55006	0.711099	0.801362								0.748696	0.748696	0.704858	0.681815	0.677711	0.700801	0.711099	0.697352	0.664524	0.691785	0.801362	0.79049
["Neonatal Astrocyte","Neonatal Neuron 1","Neonatal Neuron 2","Unknown","Oligodendrocyte Progenitor","Microglia Etc.","Hippocampal Pyramidal Cell","Cortical L2Â¨C5 Pyramidal Cell","Mature Oligodendrocyte","Adult Astrocyte","Interneuron","Cortical L6 Pyramidal Cell","Medium Spiny Neuron","Hippocampal Granule Cell"]	mouse_brain			innerproduct	500kb	0.651333	0.572399	0.686357	0.684788	0.751699	0.826759	0.901836	0.710155	0.661391	0.706267	0.751243	0.759313	0.490403	0.457707	0.528813	0.556082	0.597102	0.751699	0.759313	0.597102	0.732825	0.81299								0.763661	0.763661	0.720163	0.662374	0.698593	0.706906	0.732825	0.709672	0.671319	0.723635	0.81299	0.797206
["Neonatal Astrocyte","Neonatal Neuron 1","Neonatal Neuron 2","Unknown","Oligodendrocyte Progenitor","Microglia Etc.","Hippocampal Pyramidal Cell","Cortical L2Â¨C5 Pyramidal Cell","Mature Oligodendrocyte","Adult Astrocyte","Interneuron","Cortical L6 Pyramidal Cell","Medium Spiny Neuron","Hippocampal Granule Cell"]	mouse_brain			innerproduct	1M
["Neonatal Astrocyte","Neonatal Neuron 1","Neonatal Neuron 2","Unknown","Oligodendrocyte Progenitor","Microglia Etc.","Hippocampal Pyramidal Cell","Cortical L2Â¨C5 Pyramidal Cell","Mature Oligodendrocyte","Adult Astrocyte","Interneuron","Cortical L6 Pyramidal Cell","Medium Spiny Neuron","Hippocampal Granule Cell"]	mouse_brain			fasthicrep	500kb	0.642446	0.572922	0.665447	0.686357	0.71563	0.818655	0.88282	0.696122	0.667588	0.679566	0.74251	0.743769	0.512309	0.449976	0.513578	0.55006	0.546685	0.71563	0.743769	0.55006	0.711099	0.801362								0.748696	0.748696	0.704858	0.681815	0.677711	0.700801	0.711099	0.697352	0.664524	0.691785	0.801362	0.79049
["Neonatal Astrocyte","Neonatal Neuron 1","Neonatal Neuron 2","Unknown","Oligodendrocyte Progenitor","Microglia Etc.","Hippocampal Pyramidal Cell","Cortical L2Â¨C5 Pyramidal Cell","Mature Oligodendrocyte","Adult Astrocyte","Interneuron","Cortical L6 Pyramidal Cell","Medium Spiny Neuron","Hippocampal Granule Cell"]	mouse_brain			innerproduct	500kb	0.651333	0.572399	0.686357	0.684788	0.751699	0.826759	0.892386	0.710155	0.661391	0.706267	0.751243	0.759313	0.490403	0.457707	0.528813	0.556082	0.597102	0.751699	0.759313	0.597102	0.732825	0.81299								0.763661	0.763661	0.720163	0.662374	0.698593	0.706906	0.732825	0.709672	0.671319	0.723635	0.81299	0.797206
["Neonatal Astrocyte","Neonatal Neuron 1","Neonatal Neuron 2","Unknown","Oligodendrocyte Progenitor","Microglia Etc.","Hippocampal Pyramidal Cell","Cortical L2Â¨C5 Pyramidal Cell","Mature Oligodendrocyte","Adult Astrocyte","Interneuron","Cortical L6 Pyramidal Cell","Medium Spiny Neuron","Hippocampal Granule Cell"]	mouse_brain			innerproduct	500kb	0.651333	0.572399	0.686357	0.684788	0.751699	0.826759	0.892386	0.710155	0.661391	0.706267	0.751243	0.759313	0.490403	0.457707	0.528813	0.556082	0.597102	0.751699	0.759313	0.597102	0.732825	0.81299								0.763661	0.763661	0.720163	0.662374	0.698593	0.706906	0.732825	0.709672	0.671319	0.723635	0.81299	0.797206
["Neonatal Astrocyte","Neonatal Neuron 1","Neonatal Neuron 2","Unknown","Oligodendrocyte Progenitor","Microglia Etc.","Hippocampal Pyramidal Cell","Cortical L2Â¨C5 Pyramidal Cell","Mature Oligodendrocyte","Adult Astrocyte","Interneuron","Cortical L6 Pyramidal Cell","Medium Spiny Neuron","Hippocampal Granule Cell"]	mouse_brain			fasthicrep	500kb	0.642446	0.572922	0.665447	0.686357	0.71563	0.818655	0.929658	0.696122	0.667588	0.679566	0.74251	0.743769	0.512309	0.449976	0.513578	0.55006	0.546685	0.71563	0.743769	0.55006	0.711099	0.801362								0.748696	0.748696	0.704858	0.681815	0.677711	0.700801	0.711099	0.697352	0.664524	0.691785	0.801362	0.79049
["Neonatal Astrocyte","Neonatal Neuron 1","Neonatal Neuron 2","Unknown","Oligodendrocyte Progenitor","Microglia Etc.","Hippocampal Pyramidal Cell","Cortical L2Â¨C5 Pyramidal Cell","Mature Oligodendrocyte","Adult Astrocyte","Interneuron","Cortical L6 Pyramidal Cell","Medium Spiny Neuron","Hippocampal Granule Cell"]	mouse_brain			innerproduct	500kb	0.651333	0.572399	0.686357	0.684788	0.751699	0.826759	0.901836	0.710155	0.661391	0.706267	0.751243	0.759313	0.490403	0.457707	0.528813	0.556082	0.597102	0.751699	0.759313	0.597102	0.732825	0.81299								0.763661	0.763661	0.720163	0.662374	0.698593	0.706906	0.732825	0.709672	0.671319	0.723635	0.81299	0.797206
["Neonatal Astrocyte","Neonatal Neuron 1","Neonatal Neuron 2","Unknown","Oligodendrocyte Progenitor","Microglia Etc.","Hippocampal Pyramidal Cell","Cortical L2Â¨C5 Pyramidal Cell","Mature Oligodendrocyte","Adult Astrocyte","Interneuron","Cortical L6 Pyramidal Cell","Medium Spiny Neuron","Hippocampal Granule Cell"]	mouse_brain			fasthicrep	500kb	0.642446	0.748562	0.695766	0.686357	0.71563	0.818655	0.88282	0.696122	0.724049	0.698034	0.74251	0.743769	0.512309	0.596626	0.523825	0.55006	0.546685	0.748562	0.743769	0.596626	0.727448	0.801362								0.748696	0.748696	0.704858	0.727448	0.696156	0.700801	0.711099	0.697352	0.729568	0.709667	0.801362	0.79049
["Neonatal Astrocyte","Neonatal Neuron 1","Neonatal Neuron 2","Unknown","Oligodendrocyte Progenitor","Microglia Etc.","Hippocampal Pyramidal Cell","Cortical L2Â¨C5 Pyramidal Cell","Mature Oligodendrocyte","Adult Astrocyte","Interneuron","Cortical L6 Pyramidal Cell","Medium Spiny Neuron","Hippocampal Granule Cell"]	mouse_brain			fasthicrep	500kb	0.642446	0.636696	0.66597	0.686357	0.71563	0.818655	0.88282	0.696122	0.695587	0.699305	0.74251	0.743769	0.512309	0.514404	0.535143	0.55006	0.546685	0.71563	0.743769	0.55006	0.711099	0.801362								0.748696	0.748696	0.704858	0.695492	0.695853	0.700801	0.711099	0.697352	0.705502	0.712512	0.801362	0.79049
["Neonatal Astrocyte","Neonatal Neuron 1","Neonatal Neuron 2","Unknown","Oligodendrocyte Progenitor","Microglia Etc.","Hippocampal Pyramidal Cell","Cortical L2Â¨C5 Pyramidal Cell","Mature Oligodendrocyte","Adult Astrocyte","Interneuron","Cortical L6 Pyramidal Cell","Medium Spiny Neuron","Hippocampal Granule Cell"]	mouse_brain			fasthicrep	500kb	0.642446	0.713539	0.668583	0.686357	0.71563	0.818655	0.88282	0.696122	0.712499	0.681752	0.74251	0.743769	0.512309	0.546503	0.518052	0.55006	0.546685	0.71563	0.743769	0.55006	0.711099	0.801362								0.748696	0.748696	0.704858	0.709633	0.679573	0.700801	0.711099	0.697352	0.724674	0.69423	0.801362	0.79049
["Neonatal Astrocyte","Neonatal Neuron 1","Neonatal Neuron 2","Unknown","Oligodendrocyte Progenitor","Microglia Etc.","Hippocampal Pyramidal Cell","Cortical L2Â¨C5 Pyramidal Cell","Mature Oligodendrocyte","Adult Astrocyte","Interneuron","Cortical L6 Pyramidal Cell","Medium Spiny Neuron","Hippocampal Granule Cell"]	mouse_brain			fasthicrep	500kb	0.642446	0.645583	0.705175	0.686357	0.71563	0.818655	0.88282	0.696122	0.69848	0.70365	0.74251	0.743769	0.512309	0.509154	0.542572	0.55006	0.546685	0.71563	0.743769	0.55006	0.711099	0.801362								0.748696	0.748696	0.704858	0.704499	0.699499	0.700801	0.711099	0.697352	0.702234	0.717431	0.801362	0.79049
["Neonatal Astrocyte","Neonatal Neuron 1","Neonatal Neuron 2","Unknown","Oligodendrocyte Progenitor","Microglia Etc.","Hippocampal Pyramidal Cell","Cortical L2Â¨C5 Pyramidal Cell","Mature Oligodendrocyte","Adult Astrocyte","Interneuron","Cortical L6 Pyramidal Cell","Medium Spiny Neuron","Hippocampal Granule Cell"]	mouse_brain			fasthicrep	500kb	0.642446	0.634605	0.652901	0.686357	0.71563	0.818655	0.88282	0.696122	0.676023	0.680229	0.74251	0.743769	0.512309	0.485015	0.496537	0.55006	0.546685	0.71563	0.743769	0.55006	0.711099	0.801362								0.748696	0.748696	0.704858	0.673959	0.685731	0.700801	0.711099	0.697352	0.688576	0.68508	0.801362	0.79049
["Neonatal Astrocyte","Neonatal Neuron 1","Neonatal Neuron 2","Unknown","Oligodendrocyte Progenitor","Microglia Etc.","Hippocampal Pyramidal Cell","Cortical L2Â¨C5 Pyramidal Cell","Mature Oligodendrocyte","Adult Astrocyte","Interneuron","Cortical L6 Pyramidal Cell","Medium Spiny Neuron","Hippocampal Granule Cell"]	mouse_brain			fasthicrep	500kb	0.642446	0.686357	0.70988	0.686357	0.71563	0.818655	0.88282	0.696122	0.70291	0.702215	0.74251	0.743769	0.512309	0.539991	0.534619	0.55006	0.546685	0.71563	0.743769	0.55006	0.711099	0.801362								0.748696	0.748696	0.704858	0.698242	0.701485	0.700801	0.711099	0.697352	0.717259	0.712539	0.801362	0.79049
["Neonatal Astrocyte","Neonatal Neuron 1","Neonatal Neuron 2","Unknown","Oligodendrocyte Progenitor","Microglia Etc.","Hippocampal Pyramidal Cell","Cortical L2Â¨C5 Pyramidal Cell","Mature Oligodendrocyte","Adult Astrocyte","Interneuron","Cortical L6 Pyramidal Cell","Medium Spiny Neuron","Hippocampal Granule Cell"]	mouse_brain			fasthicrep	500kb	0.642446	0.635651	0.664924	0.686357	0.71563	0.818655	0.88282	0.696122	0.682686	0.694684	0.74251	0.743769	0.512309	0.497169	0.531966	0.55006	0.546685	0.71563	0.743769	0.55006	0.711099	0.801362								0.748696	0.748696	0.704858	0.689108	0.691529	0.700801	0.711099	0.697352	0.686567	0.707736	0.801362	0.79049
["Neonatal Astrocyte","Neonatal Neuron 1","Neonatal Neuron 2","Unknown","Oligodendrocyte Progenitor","Microglia Etc.","Hippocampal Pyramidal Cell","Cortical L2Â¨C5 Pyramidal Cell","Mature Oligodendrocyte","Adult Astrocyte","Interneuron","Cortical L6 Pyramidal Cell","Medium Spiny Neuron","Hippocampal Granule Cell"]	mouse_brain			fasthicrep	500kb	0.642446	0.613696	0.667015	0.686357	0.71563	0.818655	0.88282	0.696122	0.669129	0.688363	0.74251	0.743769	0.512309	0.477359	0.515499	0.55006	0.546685	0.71563	0.743769	0.55006	0.711099	0.801362								0.748696	0.748696	0.704858	0.672034	0.687287	0.700801	0.711099	0.697352	0.676879	0.699491	0.801362	0.79049
["Neonatal Astrocyte","Neonatal Neuron 1","Neonatal Neuron 2","Unknown","Oligodendrocyte Progenitor","Microglia Etc.","Hippocampal Pyramidal Cell","Cortical L2Â¨C5 Pyramidal Cell","Mature Oligodendrocyte","Adult Astrocyte","Interneuron","Cortical L6 Pyramidal Cell","Medium Spiny Neuron","Hippocampal Granule Cell"]	mouse_brain			fasthicrep	500kb	0.635128	0.68322	0.663879	0.70413	0.769472	0.800783	0.928803	0.692769	0.704386	0.688145	0.743937	0.75063	0.512055	0.534605	0.521666	0.549068	0.597886	0.769472	0.75063	0.597886	0.732481	0.799083								0.754845	0.754845	0.704885	0.711613	0.686194	0.705095	0.732481	0.689972	0.706761	0.700184	0.799083	0.778618
["Neonatal Astrocyte","Neonatal Neuron 1","Neonatal Neuron 2","Unknown","Oligodendrocyte Progenitor","Microglia Etc.","Hippocampal Pyramidal Cell","Cortical L2Â¨C5 Pyramidal Cell","Mature Oligodendrocyte","Adult Astrocyte","Interneuron","Cortical L6 Pyramidal Cell","Medium Spiny Neuron","Hippocampal Granule Cell"]	mouse_brain			innerproduct	500kb	0.672243	0.667015	0.795609	0.74229	0.777836	0.831548	0.92787	0.707357	0.708454	0.774075	0.744565	0.760674	0.4877	0.509869	0.627749	0.561679	0.600024	0.795609	0.774075	0.627749	0.764662	0.794741								0.777638	0.777638	0.732554	0.69859	0.764662	0.712487	0.737457	0.692215	0.728078	0.791062	0.790523	0.794741
["Neonatal Astrocyte","Neonatal Neuron 1","Neonatal Neuron 2","Unknown","Oligodendrocyte Progenitor","Microglia Etc.","Hippocampal Pyramidal Cell","Cortical L2Â¨C5 Pyramidal Cell","Mature Oligodendrocyte","Adult Astrocyte","Interneuron","Cortical L6 Pyramidal Cell","Medium Spiny Neuron","Hippocampal Granule Cell"]	mouse_brain			innerproduct	500kb	0.702561	0.662833	0.774699	0.704652	0.75379	0.827447	0.922998	0.719085	0.734137	0.761802	0.740613	0.759432	0.514565	0.536205	0.610516	0.55037	0.589984	0.774699	0.761802	0.610516	0.754798	0.797893								0.765578	0.765578	0.731642	0.723274	0.754798	0.700211	0.733992	0.715366	0.753975	0.776671	0.797893	0.796108
["Neonatal Astrocyte","Neonatal Neuron 1","Neonatal Neuron 2","Unknown","Oligodendrocyte Progenitor","Microglia Etc.","Hippocampal Pyramidal Cell","Cortical L2Â¨C5 Pyramidal Cell","Mature Oligodendrocyte","Adult Astrocyte","Interneuron","Cortical L6 Pyramidal Cell","Medium Spiny Neuron","Hippocampal Granule Cell"]	mouse_brain			innerproduct	500kb	0.692629	0.651333	0.771563	0.695766	0.769995	0.826785	0.913121	0.732062	0.716192	0.766356	0.746747	0.763636	0.535474	0.533065	0.626208	0.551889	0.5975	0.771563	0.766356	0.626208	0.766321	0.805649								0.769943	0.769943	0.75312	0.707058	0.766321	0.704814	0.739339	0.719859	0.734787	0.7736	0.805649	0.798817
["Neonatal Astrocyte","Neonatal Neuron 1","Neonatal Neuron 2","Unknown","Oligodendrocyte Progenitor","Microglia Etc.","Hippocampal Pyramidal Cell","Cortical L2Â¨C5 Pyramidal Cell","Mature Oligodendrocyte","Adult Astrocyte","Interneuron","Cortical L6 Pyramidal Cell","Medium Spiny Neuron","Hippocampal Granule Cell"]	mouse_brain			innerproduct	500kb	0.675902	0.646106	0.761108	0.702039	0.75954	0.827009	0.903366	0.736078	0.684872	0.747686	0.748492	0.759419	0.507542	0.490995	0.557915	0.554636	0.593427	0.761108	0.759419	0.593427	0.760227	0.807561								0.763776	0.763776	0.760227	0.685749	0.744485	0.706353	0.734281	0.720997	0.694159	0.759061	0.807561	0.795741
["Neonatal Astrocyte","Neonatal Neuron 1","Neonatal Neuron 2","Unknown","Oligodendrocyte Progenitor","Microglia Etc.","Hippocampal Pyramidal Cell","Cortical L2Â¨C5 Pyramidal Cell","Mature Oligodendrocyte","Adult Astrocyte","Interneuron","Cortical L6 Pyramidal Cell","Medium Spiny Neuron","Hippocampal Granule Cell"]	mouse_brain			innerproduct	500kb	0.651333	0.714584	0.737585	0.684788	0.751699	0.826759	0.892386	0.710155	0.750161	0.719299	0.751243	0.759313	0.490403	0.579816	0.541231	0.556082	0.597102	0.751699	0.759313	0.597102	0.748344	0.81299								0.763661	0.763661	0.720163	0.748344	0.714868	0.706906	0.732825	0.709672	0.760078	0.732859	0.81299	0.797206
["Neonatal Astrocyte","Neonatal Neuron 1","Neonatal Neuron 2","Unknown","Oligodendrocyte Progenitor","Microglia Etc.","Hippocampal Pyramidal Cell","Cortical L2Â¨C5 Pyramidal Cell","Mature Oligodendrocyte","Adult Astrocyte","Interneuron","Cortical L6 Pyramidal Cell","Medium Spiny Neuron","Hippocampal Granule Cell"]	mouse_brain			innerproduct	500kb	0.673811	0.692107	0.734971	0.708312	0.73863	0.827349	0.93466	0.704399	0.739492	0.728021	0.758895	0.74918	0.516013	0.553316	0.588675	0.568053	0.585147	0.73863	0.758895	0.588675	0.734123	0.811764								0.763602	0.763602	0.701664	0.734123	0.718545	0.720835	0.717161	0.716695	0.753365	0.746585	0.811764	0.794852
["Neonatal Astrocyte","Neonatal Neuron 1","Neonatal Neuron 2","Unknown","Oligodendrocyte Progenitor","Microglia Etc.","Hippocampal Pyramidal Cell","Cortical L2Â¨C5 Pyramidal Cell","Mature Oligodendrocyte","Adult Astrocyte","Interneuron","Cortical L6 Pyramidal Cell","Medium Spiny Neuron","Hippocampal Granule Cell"]	mouse_brain			innerproduct	500kb	0.670152	0.727653	0.717721	0.695766	0.746994	0.828756	0.905615	0.710525	0.736772	0.717816	0.748388	0.759536	0.536684	0.576275	0.548642	0.551957	0.592694	0.746994	0.759536	0.592694	0.732393	0.806714								0.763874	0.763874	0.709525	0.727976	0.715923	0.706843	0.732393	0.720863	0.754338	0.72882	0.806714	0.798183
["Neonatal Astrocyte","Neonatal Neuron 1","Neonatal Neuron 2","Unknown","Oligodendrocyte Progenitor","Microglia Etc.","Hippocampal Pyramidal Cell","Cortical L2Â¨C5 Pyramidal Cell","Mature Oligodendrocyte","Adult Astrocyte","Interneuron","Cortical L6 Pyramidal Cell","Medium Spiny Neuron","Hippocampal Granule Cell"]	mouse_brain			innerproduct	500kb	0.641924	0.648197	0.696811	0.683743	0.743858	0.829526	0.913971	0.688107	0.697087	0.695242	0.75191	0.756896	0.497773	0.508933	0.526809	0.555342	0.586956	0.743858	0.756896	0.586956	0.73111	0.814873								0.761295	0.761295	0.688937	0.712277	0.690302	0.707092	0.73111	0.697313	0.691305	0.710112	0.814873	0.794081
["Neonatal Astrocyte","Neonatal Neuron 1","Neonatal Neuron 2","Unknown","Oligodendrocyte Progenitor","Microglia Etc.","Hippocampal Pyramidal Cell","Cortical L2Â¨C5 Pyramidal Cell","Mature Oligodendrocyte","Adult Astrocyte","Interneuron","Cortical L6 Pyramidal Cell","Medium Spiny Neuron","Hippocampal Granule Cell"]	mouse_brain			innerproduct	500kb	0.635128	0.609514	0.658129	0.70413	0.769472	0.800783	0.930384	0.692769	0.676484	0.679964	0.743937	0.75063	0.512055	0.490107	0.500896	0.549068	0.597886	0.769472	0.75063	0.597886	0.732481	0.799083								0.754845	0.754845	0.704885	0.678986	0.678965	0.705095	0.732481	0.689972	0.684422	0.691285	0.799083	0.778618
["Neonatal Astrocyte","Neonatal Neuron 1","Neonatal Neuron 2","Unknown","Oligodendrocyte Progenitor","Microglia Etc.","Hippocampal Pyramidal Cell","Cortical L2Â¨C5 Pyramidal Cell","Mature Oligodendrocyte","Adult Astrocyte","Interneuron","Cortical L6 Pyramidal Cell","Medium Spiny Neuron","Hippocampal Granule Cell"]	mouse_brain			innerproduct	500kb	0.635128	0.609514	0.658129	0.70413	0.769472	0.800783	0.930384	0.692769	0.676484	0.679964	0.743937	0.75063	0.512055	0.490107	0.500896	0.549068	0.597886	0.769472	0.75063	0.597886	0.732481	0.799083								0.754845	0.754845	0.704885	0.678986	0.678965	0.705095	0.732481	0.689972	0.684422	0.691285	0.799083	0.778618
["G1","Early-S","Mid-S","late-S"]	cell_cycle			fasthicrep	4M	0.523256	0.554968	0.547569	0.498943	0.538055	0.856526	0.798053	0.316211	0.38335	0.361435	0.413536	0.390793	0.203935	0.382451	0.305152	0.33541	0.328086	0.554968	0.413536	0.382451	0.401297	0.507473								0.417453	0.417453	0.333625	0.401297	0.37657	0.354559	0.344354	0.305018	0.371021	0.351715	0.507473	0.461481
["G1","Early-S","Mid-S","late-S"]	cell_cycle			innerproduct	4M	0.546512	0.58351	0.545455	0.540169	0.589852	0.852825	0.828814	0.310213	0.377816	0.362033	0.411047	0.426069	0.247836	0.380487	0.298295	0.346164	0.367385	0.589852	0.426069	0.380487	0.390378	0.476237								0.429055	0.429055	0.34553	0.387922	0.377343	0.371198	0.390378	0.285795	0.372415	0.352156	0.468094	0.476237
["G1","Early-S","Mid-S","late-S"]	cell_cycle			fasthicrep	3M	0.585624	0.597252	0.546512	0.512685	0.55814	0.858954	0.798558	0.378841	0.418405	0.353869	0.440191	0.425766	0.346402	0.406447	0.298789	0.360393	0.374238	0.597252	0.440191	0.406447	0.441021	0.520728								0.443498	0.443498	0.388515	0.441021	0.368907	0.386218	0.377522	0.373827	0.401824	0.344302	0.520728	0.497287
["G1","Early-S","Mid-S","late-S"]	cell_cycle			innerproduct	3M	0.650106	0.612051	0.552854	0.548626	0.671247	0.856422	0.797981	0.365937	0.441829	0.359436	0.448577	0.471259	0.323095	0.423037	0.304307	0.391628	0.425072	0.671247	0.471259	0.425072	0.463767	0.554263								0.474129	0.474129	0.382339	0.463767	0.371296	0.382732	0.443706	0.355089	0.425561	0.352601	0.554263	0.509032
["G1","Early-S","Mid-S","late-S"]	cell_cycle			fasthicrep	2M	0.584567	0.590909	0.535941	0.419662	0.459831	0.858262	0.854925	0.369778	0.433271	0.355672	0.426701	0.44578	0.318123	0.424876	0.297703	0.3107	0.346636	0.590909	0.44578	0.424876	0.451759	0.556834								0.449417	0.449417	0.411212	0.451759	0.372988	0.35202	0.377879	0.339936	0.42	0.344152	0.556834	0.554367
["G1","Early-S","Mid-S","late-S"]	cell_cycle			innerproduct	2M	0.551797	0.60148	0.551797	0.483087	0.552854	0.871425	0.831438	0.324391	0.443886	0.356497	0.418163	0.420036	0.258548	0.429639	0.301079	0.33168	0.35386	0.60148	0.443886	0.429639	0.466051	0.505432								0.445892	0.445892	0.366883	0.466051	0.370456	0.362387	0.37299	0.294962	0.427406	0.347839	0.505432	0.489908
["G1","Early-S","Mid-S","late-S"]	cell_cycle			fasthicrep	1M	0.727273	0.659619	0.559197	0.5	0.5074	0.874728	0.832769	0.461521	0.444115	0.368298	0.477999	0.449647	0.431627	0.442201	0.315163	0.382239	0.36153	0.727273	0.477999	0.442201	0.476522	0.604205								0.481872	0.481872	0.476522	0.463727	0.384684	0.400735	0.381942	0.451045	0.429784	0.357443	0.604205	0.557362
["G1","Early-S","Mid-S","late-S"]	cell_cycle			innerproduct	1M	0.569767	0.628964	0.591966	0.503171	0.581395	0.867018	0.828491	0.358005	0.404735	0.373101	0.46888	0.46454	0.262599	0.40015	0.319881	0.372511	0.379583	0.628964	0.46888	0.40015	0.422002	0.592597								0.472825	0.472825	0.409274	0.422002	0.383707	0.393328	0.417979	0.322161	0.392782	0.367282	0.592597	0.531184
["G1","Early-S","Mid-S","late-S"]	cell_cycle			fasthicrep	800kb	0.627907	0.636364	0.639535	0.506342	0.486258	0.863187	0.771755	0.411267	0.415508	0.394693	0.472319	0.464936	0.376598	0.416628	0.367776	0.37115	0.36286	0.639535	0.472319	0.416628	0.430714	0.596987								0.476236	0.476236	0.421431	0.430714	0.397512	0.396115	0.397431	0.405554	0.405244	0.396066	0.596987	0.570544
["G1","Early-S","Mid-S","late-S"]	cell_cycle			innerproduct	800kb	0.697674	0.709302	0.609937	0.4926	0.552854	0.863709	0.835291	0.462157	0.465613	0.38592	0.461905	0.472437	0.394394	0.455799	0.333258	0.360186	0.384328	0.709302	0.472437	0.455799	0.485534	0.583349								0.475626	0.475626	0.485534	0.470318	0.394194	0.387819	0.421391	0.444476	0.464656	0.382142	0.583349	0.545886
["G1","Early-S","Mid-S","late-S"]	cell_cycle			fasthicrep	600kb	0.618393	0.77167	0.655391	0.511628	0.52537	0.867337	0.775513	0.434997	0.490705	0.402274	0.476513	0.483252	0.368559	0.504188	0.380831	0.394104	0.40449	0.77167	0.490705	0.504188	0.496014	0.609599								0.492477	0.492477	0.459433	0.496014	0.40432	0.397002	0.409209	0.41674	0.48899	0.404355	0.609599	0.600223
["G1","Early-S","Mid-S","late-S"]	cell_cycle			innerproduct	600kb	0.609937	0.79704	0.654334	0.541226	0.546512	0.870662	0.801559	0.36227	0.537486	0.400291	0.505463	0.488092	0.291283	0.554033	0.376752	0.434074	0.419031	0.79704	0.537486	0.554033	0.542912	0.632753								0.539095	0.539095	0.393127	0.542912	0.403215	0.425974	0.418111	0.340002	0.535331	0.401521	0.632753	0.59622
["G1","Early-S","Mid-S","late-S"]	cell_cycle			fasthicrep	400kb	0.734672	0.656448	0.691332	0.529598	0.557082	0.86708	0.761911	0.481021	0.449664	0.454049	0.522078	0.522692	0.459499	0.438259	0.397185	0.442978	0.451427	0.734672	0.522692	0.459499	0.508288	0.645673								0.525849	0.525849	0.497319	0.508288	0.474048	0.442652	0.444395	0.469232	0.40674	0.43929	0.645673	0.643866
["G1","Early-S","Mid-S","late-S"]	cell_cycle			innerproduct	400kb	0.684989	0.701903	0.699789	0.534884	0.55814	0.875371	0.834163	0.458524	0.460793	0.460436	0.517053	0.501307	0.366768	0.44664	0.39671	0.442874	0.438703	0.701903	0.517053	0.44664	0.48787	0.639337								0.520234	0.520234	0.48787	0.467119	0.484524	0.438538	0.427743	0.436042	0.45831	0.442185	0.639337	0.615188
["Endo","L2/3","L5","Astro","ODC","Vip","L4","MG","Pvalb","OPC","L6","Ndnf","Sst","MP"]	pfc			1d_pca	4M	0.552477	0.4374	0.627064	0.730954	0.736814	0.774578	0.877928	0.426571	0.201515	0.540023	0.696528	0.699737	0.293611	0.160966	0.480665	0.701679	0.70824	0.736814	0.699737	0.70824	0.846526	0.659923								0.702691	0.702691	0.531292	0.307862	0.602975	0.747159	0.846526	0.372255	0.165046	0.503177	0.659923	0.600636
["Endo","L2/3","L5","Astro","ODC","Vip","L4","MG","Pvalb","OPC","L6","Ndnf","Sst","MP"]	pfc			fasthicrep	4M	0.538625	0.440064	0.481087	0.752264	0.754928	0.827655	0.898673	0.532778	0.53938	0.561705	0.750314	0.756576	0.384918	0.279552	0.306378	0.729037	0.738064	0.754928	0.756576	0.738064	0.914668	0.648565								0.758968	0.758968	0.533445	0.512072	0.524286	0.90797	0.914668	0.552156	0.591508	0.625791	0.642882	0.648565
["Endo","L2/3","L5","Astro","ODC","Vip","L4","MG","Pvalb","OPC","L6","Ndnf","Sst","MP"]	pfc			innerproduct	4M	0.514651	0.513053	0.496004	0.80341	0.80341	0.830786	0.919309	0.550762	0.589889	0.591377	0.795147	0.80213	0.352887	0.347662	0.322129	0.850133	0.851731	0.80341	0.80213	0.851731	0.904917	0.723892								0.804345	0.804345	0.539485	0.554167	0.551537	0.89772	0.904917	0.582642	0.650042	0.656992	0.717314	0.723892
["Endo","L2/3","L5","Astro","ODC","Vip","L4","MG","Pvalb","OPC","L6","Ndnf","Sst","MP"]	pfc			1d_pca	3M	0.545551	0.449654	0.664891	0.648908	0.766116	0.784343	0.903916	0.489003	0.32249	0.594557	0.719289	0.751847	0.357988	0.227147	0.514611	0.586324	0.770498	0.766116	0.751847	0.770498	0.821891	0.698228								0.755029	0.755029	0.54862	0.402962	0.654273	0.752316	0.821891	0.455555	0.287143	0.556918	0.696217	0.698228
["Endo","L2/3","L5","Astro","ODC","Vip","L4","MG","Pvalb","OPC","L6","Ndnf","Sst","MP"]	pfc			fasthicrep	3M	0.528503	0.450719	0.504529	0.806074	0.805541	0.828442	0.931482	0.54897	0.571275	0.592081	0.814023	0.807364	0.366292	0.286432	0.327795	0.858164	0.854282	0.806074	0.814023	0.858164	0.916665	0.73542								0.816101	0.816101	0.536971	0.534072	0.55132	0.916665	0.909092	0.581515	0.634551	0.658892	0.73542	0.729598
["Endo","L2/3","L5","Astro","ODC","Vip","L4","MG","Pvalb","OPC","L6","Ndnf","Sst","MP"]	pfc			innerproduct	3M	0.550879	0.51252	0.524774	0.810336	0.811401	0.836399	0.959249	0.596435	0.633461	0.646851	0.83449	0.834356	0.373809	0.387898	0.373763	0.867601	0.869422	0.811401	0.83449	0.869422	0.939356	0.754221								0.836337	0.836337	0.575835	0.593335	0.599876	0.938517	0.939356	0.637247	0.696935	0.718819	0.754221	0.753469
["Endo","L2/3","L5","Astro","ODC","Vip","L4","MG","Pvalb","OPC","L6","Ndnf","Sst","MP"]	pfc			1d_pca	2M	0.571124	0.520511	0.533831	0.673948	0.711241	0.822602	0.936018	0.4663	0.419465	0.442004	0.746762	0.752593	0.366105	0.268244	0.293551	0.616893	0.664789	0.711241	0.752593	0.664789	0.798763	0.716959								0.755653	0.755653	0.547276	0.476821	0.557537	0.786289	0.798763	0.421394	0.394083	0.378846	0.716668	0.716959
["Endo","L2/3","L5","Astro","ODC","Vip","L4","MG","Pvalb","OPC","L6","Ndnf","Sst","MP"]	pfc			fasthicrep	2M	0.597762	0.49334	0.610016	0.811934	0.813532	0.833407	0.959067	0.652849	0.672301	0.70772	0.835724	0.837891	0.496745	0.37572	0.47887	0.868876	0.872028	0.813532	0.837891	0.872028	0.943851	0.774318								0.839703	0.839703	0.61913	0.626175	0.661912	0.941352	0.943851	0.70688	0.741508	0.774318	0.754383	0.756255
["Endo","L2/3","L5","Astro","ODC","Vip","L4","MG","Pvalb","OPC","L6","Ndnf","Sst","MP"]	pfc			innerproduct	2M	0.602557	0.539691	0.513053	0.815663	0.815663	0.840485	0.961787	0.659753	0.662229	0.674793	0.852275	0.851205	0.571879	0.391367	0.405504	0.878173	0.877636	0.815663	0.852275	0.878173	0.95861	0.769851								0.853924	0.853924	0.645523	0.616677	0.625409	0.95861	0.958493	0.690255	0.731281	0.74833	0.769851	0.768212
["Endo","L2/3","L5","Astro","ODC","Vip","L4","MG","Pvalb","OPC","L6","Ndnf","Sst","MP"]	pfc			1d_pca	1M	0.649441	0.556739	0.588173	0.700586	0.755994	0.765398	0.946587	0.605486	0.473932	0.567563	0.792191	0.803465	0.490807	0.314338	0.378038	0.639355	0.747174	0.755994	0.803465	0.747174	0.863633	0.778578								0.805935	0.805935	0.736074	0.525354	0.637866	0.812229	0.863633	0.525193	0.449352	0.523964	0.778578	0.755464
["Endo","L2/3","L5","Astro","ODC","Vip","L4","MG","Pvalb","OPC","L6","Ndnf","Sst","MP"]	pfc			fasthicrep	1M	0.76292	0.535962	0.590836	0.732552	0.816729	0.818581	0.96254	0.789498	0.744515	0.780353	0.824725	0.862512	0.752097	0.453273	0.528974	0.710723	0.880429	0.816729	0.862512	0.880429	0.97073	0.848824								0.864048	0.864048	0.77192	0.69648	0.729895	0.866764	0.97073	0.817409	0.811934	0.848824	0.791593	0.778493
["Endo","L2/3","L5","Astro","ODC","Vip","L4","MG","Pvalb","OPC","L6","Ndnf","Sst","MP"]	pfc			innerproduct	1M	0.763985	0.564731	0.602025	0.812999	0.817262	0.769765	0.97027	0.801251	0.769438	0.792278	0.869821	0.86843	0.744277	0.462812	0.537956	0.884515	0.881811	0.817262	0.869821	0.884515	0.977143	0.860591								0.871718	0.871718	0.778505	0.712259	0.741418	0.965168	0.977143	0.834533	0.847748	0.860591	0.794767	0.783868
["Endo","L2/3","L5","Astro","ODC","Vip","L4","MG","Pvalb","OPC","L6","Ndnf","Sst","MP"]	pfc			1d_pca	800kb	0.695258	0.474694	0.588705	0.724028	0.686734	0.777651	0.956454	0.632515	0.42432	0.578616	0.795236	0.787487	0.505249	0.268179	0.443111	0.670893	0.636429	0.724028	0.795236	0.670893	0.829604	0.793544								0.798377	0.798377	0.797621	0.508874	0.611616	0.80327	0.829604	0.533201	0.379977	0.563012	0.793544	0.754181
["Endo","L2/3","L5","Astro","ODC","Vip","L4","MG","Pvalb","OPC","L6","Ndnf","Sst","MP"]	pfc			fasthicrep	800kb	0.748535	0.605754	0.673948	0.814065	0.817262	0.79014	0.987266	0.80099	0.783686	0.806441	0.869038	0.874465	0.728546	0.514812	0.582654	0.885502	0.883307	0.817262	0.874465	0.885502	0.98352	0.866377								0.875867	0.875867	0.781325	0.729798	0.761345	0.964121	0.98352	0.830704	0.856582	0.866377	0.794203	0.789455
["Endo","L2/3","L5","Astro","ODC","Vip","L4","MG","Pvalb","OPC","L6","Ndnf","Sst","MP"]	pfc			innerproduct	800kb	0.78423	0.61854	0.661694	0.844965	0.807139	0.857567	0.924818	0.797682	0.793283	0.810591	0.886793	0.867666	0.772075	0.570733	0.630652	0.909883	0.880457	0.844965	0.886793	0.909883	0.969416	0.864494								0.888443	0.888443	0.786307	0.746285	0.770137	0.962127	0.969416	0.818559	0.856474	0.864494	0.825242	0.78807
["Endo","L2/3","L5","Astro","ODC","Vip","L4","MG","Pvalb","OPC","L6","Ndnf","Sst","MP"]	pfc			1d_pca	600kb	0.654768	0.615344	0.786361	0.699521	0.686201	0.766466	0.947631	0.626767	0.503364	0.699988	0.787457	0.80183	0.490118	0.367127	0.671748	0.641664	0.642502	0.786361	0.80183	0.671748	0.842844	0.788987								0.804257	0.804257	0.774901	0.587924	0.748013	0.792428	0.842844	0.535696	0.45426	0.667669	0.788987	0.769049
["Endo","L2/3","L5","Astro","ODC","Vip","L4","MG","Pvalb","OPC","L6","Ndnf","Sst","MP"]	pfc			fasthicrep	600kb	0.72456	0.701652	0.595631	0.851891	0.818327	0.857615	0.957369	0.807527	0.833646	0.784077	0.891136	0.877246	0.678297	0.669956	0.530158	0.914731	0.885466	0.851891	0.891136	0.914731	0.986965	0.880064								0.892889	0.892889	0.781296	0.798225	0.732024	0.960743	0.986965	0.844455	0.880064	0.854476	0.833988	0.791704
["Endo","L2/3","L5","Astro","ODC","Vip","L4","MG","Pvalb","OPC","L6","Ndnf","Sst","MP"]	pfc			innerproduct	600kb	0.827917	0.603623	0.62813	0.873735	0.847629	0.86189	0.97437	0.82909	0.803195	0.809975	0.913042	0.895436	0.879293	0.539952	0.56019	0.954718	0.912444	0.873735	0.913042	0.954718	0.971232	0.887617								0.914731	0.914731	0.834788	0.758098	0.760812	0.943553	0.971232	0.831101	0.862898	0.875006	0.887617	0.83324
["Endo","L2/3","L5","Astro","ODC","Vip","L4","MG","Pvalb","OPC","L6","Ndnf","Sst","MP"]	pfc			1d_pca	400kb	0.669686	0.541822	0.787427	0.698455	0.749068	0.768287	0.926387	0.624732	0.530246	0.697364	0.817852	0.836678	0.504916	0.338579	0.652994	0.646937	0.699338	0.787427	0.836678	0.699338	0.861539	0.820378								0.838936	0.838936	0.755901	0.587254	0.779892	0.820877	0.861539	0.542094	0.499368	0.640407	0.820378	0.817489
["Endo","L2/3","L5","Astro","ODC","Vip","L4","MG","Pvalb","OPC","L6","Ndnf","Sst","MP"]	pfc			fasthicrep	400kb	0.750666	0.654768	0.644646	0.873735	0.847629	0.870835	0.942485	0.821269	0.825761	0.826129	0.92133	0.898641	0.705717	0.558687	0.576088	0.958253	0.913323	0.873735	0.92133	0.958253	0.974515	0.897735								0.922853	0.922853	0.797934	0.770653	0.782932	0.950771	0.974515	0.854227	0.897735	0.88253	0.896529	0.836275
["Endo","L2/3","L5","Astro","ODC","Vip","L4","MG","Pvalb","OPC","L6","Ndnf","Sst","MP"]	pfc			innerproduct	400kb	0.714971	0.635589	0.65903	0.8748	0.870538	0.878974	0.982564	0.794548	0.808214	0.778479	0.918843	0.914511	0.649345	0.552408	0.553054	0.957515	0.949356	0.8748	0.918843	0.957515	0.961315	0.894166								0.920415	0.920415	0.767627	0.756486	0.735674	0.948252	0.961315	0.832908	0.876719	0.837049	0.894166	0.874541
["Endo","L2/3","L5","Astro","ODC","Vip","L4","MG","Pvalb","OPC","L6","Ndnf","Sst","MP"]	pfc			1d_pca	200kb	0.722429	0.535429	0.748535	0.751199	0.768247	0.780774	0.946747	0.64861	0.51025	0.707093	0.843084	0.833907	0.485953	0.327058	0.636235	0.713468	0.738006	0.768247	0.843084	0.738006	0.862368	0.862757								0.845696	0.845696	0.825015	0.574116	0.779539	0.829297	0.862368	0.542842	0.475372	0.656967	0.862757	0.811595
["Endo","L2/3","L5","Astro","ODC","Vip","L4","MG","Pvalb","OPC","L6","Ndnf","Sst","MP"]	pfc			fasthicrep	200kb	0.752797	0.648908	0.758657	0.876931	0.871071	0.891144	0.957176	0.832259	0.809864	0.857928	0.920528	0.915007	0.684797	0.555653	0.696839	0.957302	0.949348	0.876931	0.920528	0.957302	0.962346	0.898471								0.922072	0.922072	0.808712	0.759625	0.826497	0.951948	0.962346	0.864932	0.876343	0.898471	0.894014	0.874581
["Endo","L2/3","L5","Astro","ODC","Vip","L4","MG","Pvalb","OPC","L6","Ndnf","Sst","MP"]	pfc			innerproduct	200kb	0.738412	0.641449	0.713372	0.866276	0.871604	0.896206	0.995083	0.787768	0.770394	0.822303	0.918	0.918263	0.641428	0.508575	0.594086	0.953475	0.950004	0.871604	0.918263	0.953475	0.965429	0.887798								0.919576	0.919576	0.772331	0.717607	0.779799	0.953714	0.965429	0.813529	0.842616	0.878136	0.887798	0.877869
["G1","Early-S","Mid-S","late-S"]	cell_cycle			fasthicrep	1M	0.727273	0.605708	0.546512	0.5	0.5074	0.874728	0.832769	0.461521	0.43342	0.352077	0.477999	0.449647	0.431627	0.418613	0.312071	0.382239	0.36153	0.727273	0.477999	0.431627	0.476522	0.604205								0.481872	0.481872	0.476522	0.447233	0.359204	0.400735	0.381942	0.451045	0.424234	0.349617	0.604205	0.557362
["G1","Early-S","Mid-S","late-S"]	cell_cycle			innerproduct	1M	0.569767	0.635307	0.616279	0.503171	0.581395	0.867018	0.828491	0.358005	0.404206	0.373528	0.46888	0.46454	0.262599	0.401707	0.338728	0.372511	0.379583	0.635307	0.46888	0.401707	0.422683	0.592597								0.472825	0.472825	0.409274	0.422683	0.378467	0.393328	0.417979	0.322161	0.391227	0.372988	0.592597	0.531184
["G1","Early-S","Mid-S","late-S"]	cell_cycle			fasthicrep	800kb	0.627907	0.717759	0.634249	0.506342	0.486258	0.863187	0.771755	0.411267	0.418966	0.391962	0.472319	0.464936	0.376598	0.426289	0.363829	0.37115	0.36286	0.717759	0.472319	0.426289	0.424313	0.596987								0.476236	0.476236	0.421431	0.424313	0.394929	0.396115	0.397431	0.405554	0.417716	0.393207	0.596987	0.570544
["G1","Early-S","Mid-S","late-S"]	cell_cycle			innerproduct	800kb	0.697674	0.706131	0.597252	0.4926	0.552854	0.863709	0.835291	0.462157	0.465199	0.376317	0.461905	0.472437	0.394394	0.45393	0.325401	0.360186	0.384328	0.706131	0.472437	0.45393	0.485534	0.583349								0.475626	0.475626	0.485534	0.470274	0.384999	0.387819	0.421391	0.444476	0.463887	0.372233	0.583349	0.545886
["G1","Early-S","Mid-S","late-S"]	cell_cycle			fasthicrep	600kb	0.618393	0.61945	0.593023	0.511628	0.52537	0.867337	0.775513	0.434997	0.420086	0.378627	0.476513	0.483252	0.368559	0.413693	0.330631	0.394104	0.40449	0.61945	0.483252	0.413693	0.459433	0.609599								0.486643	0.486643	0.459433	0.435305	0.38894	0.397002	0.409209	0.41674	0.40977	0.373031	0.609599	0.600223
["G1","Early-S","Mid-S","late-S"]	cell_cycle			innerproduct	600kb	0.609937	0.729387	0.650106	0.541226	0.546512	0.870662	0.801559	0.36227	0.478131	0.396719	0.505463	0.488092	0.291283	0.479601	0.370021	0.434074	0.419031	0.729387	0.505463	0.479601	0.482286	0.632753								0.509171	0.509171	0.393127	0.482286	0.40017	0.425974	0.418111	0.340002	0.47762	0.397459	0.632753	0.59622
["G1","Early-S","Mid-S","late-S"]	cell_cycle			fasthicrep	400kb	0.734672	0.738901	0.647992	0.529598	0.557082	0.86708	0.761911	0.481021	0.479517	0.43543	0.522078	0.522692	0.459499	0.483507	0.361613	0.442978	0.451427	0.738901	0.522692	0.483507	0.497319	0.645673								0.525849	0.525849	0.497319	0.482974	0.456833	0.442652	0.444395	0.469232	0.479678	0.419673	0.645673	0.643866
["G1","Early-S","Mid-S","late-S"]	cell_cycle			innerproduct	400kb	0.684989	0.704017	0.682875	0.534884	0.55814	0.875371	0.834163	0.458524	0.461011	0.417848	0.517053	0.501307	0.366768	0.44713	0.408328	0.442874	0.438703	0.704017	0.517053	0.44713	0.48787	0.639337								0.520234	0.520234	0.48787	0.46682	0.41971	0.438538	0.427743	0.436042	0.459023	0.420006	0.639337	0.615188
["G1","Early-S","Mid-S","late-S"]	cell_cycle			fasthicrep	200kb	0.716702	0.754757	0.697674	0.54334	0.571882	0.874811	0.795542	0.494256	0.481806	0.455184	0.525308	0.513396	0.440713	0.492438	0.387493	0.446836	0.447924	0.754757	0.525308	0.492438	0.519286	0.6479								0.528442	0.528442	0.519286	0.4845	0.480047	0.446177	0.445721	0.474865	0.482702	0.436352	0.6479	0.613251
["G1","Early-S","Mid-S","late-S"]	cell_cycle			innerproduct	200kb	0.694503	0.737844	0.705074	0.55074	0.692389	0.880326	0.808518	0.46723	0.470088	0.465645	0.502872	0.512523	0.402622	0.474365	0.391756	0.434861	0.453119	0.737844	0.512523	0.474365	0.493176	0.615294								0.514666	0.514666	0.493176	0.473633	0.490629	0.429944	0.491535	0.447379	0.470229	0.446599	0.615294	0.540082
["G1","Early-S","Mid-S","late-S"]	cell_cycle			fasthicrep	1M	0.716702	0.714588	0.699789	0.54334	0.571882	0.874811	0.795542	0.494256	0.48546	0.4576	0.525308	0.513396	0.440713	0.439876	0.393569	0.446836	0.447924	0.716702	0.525308	0.447924	0.519286	0.6479								0.528442	0.528442	0.519286	0.503986	0.482011	0.446177	0.445721	0.474865	0.471679	0.439112	0.6479	0.613251
["G1","Early-S","Mid-S","late-S"]	cell_cycle			innerproduct	1M	0.694503	0.631078	0.706131	0.55074	0.692389	0.880326	0.808518	0.46723	0.437906	0.465364	0.502872	0.512523	0.402622	0.416641	0.397586	0.434861	0.453119	0.706131	0.512523	0.453119	0.493176	0.615294								0.514666	0.514666	0.493176	0.456578	0.489333	0.429944	0.491535	0.447379	0.424438	0.447159	0.615294	0.540082
["G1","Early-S","Mid-S","late-S"]	cell_cycle			fasthicrep	800kb	0.716702	0.72833	0.699789	0.54334	0.571882	0.874811	0.795542	0.494256	0.501991	0.457022	0.525308	0.513396	0.440713	0.461618	0.394693	0.446836	0.447924	0.72833	0.525308	0.461618	0.521267	0.6479								0.528442	0.528442	0.519286	0.521267	0.481136	0.446177	0.445721	0.474865	0.48741	0.438785	0.6479	0.613251
["G1","Early-S","Mid-S","late-S"]	cell_cycle			innerproduct	800kb	0.694503	0.775899	0.700846	0.55074	0.692389	0.880326	0.808518	0.46723	0.501089	0.462108	0.502872	0.512523	0.402622	0.516693	0.391578	0.434861	0.453119	0.775899	0.512523	0.516693	0.502893	0.615294								0.514666	0.514666	0.493176	0.502893	0.486626	0.429944	0.491535	0.447379	0.502731	0.443484	0.615294	0.540082
["G1","Early-S","Mid-S","late-S"]	cell_cycle			fasthicrep	600kb	0.716702	0.785412	0.696617	0.54334	0.571882	0.874811	0.795542	0.494256	0.498785	0.454882	0.525308	0.513396	0.440713	0.526357	0.386781	0.446836	0.447924	0.785412	0.525308	0.526357	0.519286	0.6479								0.528442	0.528442	0.519286	0.500262	0.479731	0.446177	0.445721	0.474865	0.500768	0.436065	0.6479	0.613251
["G1","Early-S","Mid-S","late-S"]	cell_cycle			innerproduct	600kb	0.694503	0.736786	0.706131	0.55074	0.692389	0.880326	0.808518	0.46723	0.509145	0.466409	0.502872	0.512523	0.402622	0.475096	0.392437	0.434861	0.453119	0.736786	0.512523	0.475096	0.52655	0.615294								0.514666	0.514666	0.493176	0.52655	0.491087	0.429944	0.491535	0.447379	0.496138	0.447607	0.615294	0.540082
["G1","Early-S","Mid-S","late-S"]	cell_cycle			fasthicrep	400kb	0.716702	0.816068	0.691332	0.54334	0.571882	0.874811	0.795542	0.494256	0.555292	0.449032	0.525308	0.513396	0.440713	0.572238	0.372597	0.446836	0.447924	0.816068	0.555292	0.572238	0.559683	0.6479								0.556836	0.556836	0.519286	0.559683	0.474947	0.446177	0.445721	0.474865	0.554017	0.429412	0.6479	0.613251
["G1","Early-S","Mid-S","late-S"]	cell_cycle			innerproduct	400kb	0.694503	0.730444	0.706131	0.55074	0.692389	0.880326	0.808518	0.46723	0.493124	0.465866	0.502872	0.512523	0.402622	0.460215	0.39645	0.434861	0.453119	0.730444	0.512523	0.460215	0.510286	0.615294								0.514666	0.514666	0.493176	0.510286	0.490135	0.429944	0.491535	0.447379	0.480469	0.447407	0.615294	0.540082
["G1","Early-S","Mid-S","late-S"]	cell_cycle			fasthicrep	200kb	0.716702	0.754757	0.697674	0.54334	0.571882	0.874811	0.795542	0.494256	0.481806	0.455184	0.525308	0.513396	0.440713	0.492438	0.387493	0.446836	0.447924	0.754757	0.525308	0.492438	0.519286	0.6479								0.528442	0.528442	0.519286	0.4845	0.480047	0.446177	0.445721	0.474865	0.482702	0.436352	0.6479	0.613251
["G1","Early-S","Mid-S","late-S"]	cell_cycle			innerproduct	200kb	0.694503	0.737844	0.705074	0.55074	0.692389	0.880326	0.808518	0.46723	0.470088	0.465645	0.502872	0.512523	0.402622	0.474365	0.391756	0.434861	0.453119	0.737844	0.512523	0.474365	0.493176	0.615294								0.514666	0.514666	0.493176	0.473633	0.490629	0.429944	0.491535	0.447379	0.470229	0.446599	0.615294	0.540082
["G1","Early-S","Mid-S","late-S"]	cell_cycle			innerproduct	400kb	0.684989	0.714588	0.693446	0.534884	0.55814	0.875371	0.834163	0.458524	0.474387	0.451229	0.517053	0.501307	0.366768	0.461917	0.39079	0.442874	0.438703	0.714588	0.517053	0.461917	0.48787	0.639337								0.520234	0.520234	0.48787	0.48033	0.473539	0.438538	0.427743	0.436042	0.472176	0.434551	0.639337	0.615188
["G1","Early-S","Mid-S","late-S"]	cell_cycle			innerproduct	200kb	0.694503	0.737844	0.705074	0.55074	0.692389	0.880326	0.808518	0.46723	0.470088	0.465645	0.502872	0.512523	0.402622	0.474365	0.391756	0.434861	0.453119	0.737844	0.512523	0.474365	0.493176	0.615294								0.514666	0.514666	0.493176	0.473633	0.490629	0.429944	0.491535	0.447379	0.470229	0.446599	0.615294	0.540082
["Endo","L2/3","L5","Astro","ODC","Vip","L4","MG","Pvalb","OPC","L6","Ndnf","Sst","MP"]	pfc			1d_pca	1000kb	0.601492	0.498135	0.536494	0.681939	0.630261	0.796718	0.923616	0.497958	0.368731	0.539035	0.71886	0.732409	0.394041	0.262236	0.394034	0.61564	0.586036	0.681939	0.732409	0.61564	0.769892	0.704387								0.735684	0.735684	0.579963	0.461366	0.566101	0.761183	0.769892	0.450096	0.323689	0.530116	0.687243	0.704387
["Endo","L2/3","L5","Astro","ODC","Vip","L4","MG","Pvalb","OPC","L6","Ndnf","Sst","MP"]	pfc			1d_pca	800kb	0.496004	0.460309	0.514651	0.670751	0.779435	0.75553	0.910488	0.418339	0.349709	0.490852	0.745529	0.771979	0.254917	0.239654	0.317753	0.611718	0.79901	0.779435	0.771979	0.79901	0.846983	0.715391								0.774915	0.774915	0.514759	0.433085	0.56064	0.785152	0.846983	0.368272	0.308461	0.452923	0.715391	0.71415
["Endo","L2/3","L5","Astro","ODC","Vip","L4","MG","Pvalb","OPC","L6","Ndnf","Sst","MP"]	pfc			1d_pca	600kb	0.51252	0.651039	0.578583	0.665956	0.679275	0.750504	0.942922	0.500689	0.545811	0.505734	0.769591	0.759346	0.314861	0.475959	0.319969	0.613308	0.623573	0.679275	0.769591	0.623573	0.808868	0.739099								0.772411	0.772411	0.5744	0.607822	0.600823	0.808868	0.800673	0.458279	0.510499	0.449612	0.739099	0.727442
["Endo","L2/3","L5","Astro","ODC","Vip","L4","MG","Pvalb","OPC","L6","Ndnf","Sst","MP"]	pfc			1d_pca	400kb	0.726692	0.475759	0.669153	0.686734	0.677144	0.761725	0.934138	0.604054	0.418267	0.577484	0.777693	0.776884	0.570572	0.26427	0.484092	0.635636	0.627224	0.726692	0.777693	0.635636	0.818752	0.745515								0.780419	0.780419	0.67234	0.5004	0.632909	0.818752	0.81792	0.561089	0.374083	0.544622	0.745515	0.74475
["Endo","L2/3","L5","Astro","ODC","Vip","L4","MG","Pvalb","OPC","L6","Ndnf","Sst","MP"]	pfc			1d_pca	200kb	0.676612	0.576985	0.60309	0.706979	0.705914	0.778152	0.952538	0.632095	0.53376	0.626016	0.807095	0.819327	0.515265	0.334126	0.449236	0.65036	0.654573	0.706979	0.819327	0.654573	0.8387	0.80623								0.821807	0.821807	0.758469	0.582254	0.664003	0.813913	0.8387	0.552163	0.508111	0.604357	0.80623	0.80558
["Endo","L2/3","L5","Astro","ODC","Vip","L4","MG","Pvalb","OPC","L6","Ndnf","Sst","MP"]	pfc			1d_pca	1000kb	0.688332	0.518913	0.561002	0.657965	0.678743	0.765398	0.937158	0.60522	0.464371	0.513453	0.772664	0.787116	0.507093	0.310777	0.322437	0.612326	0.632242	0.688332	0.787116	0.632242	0.827357	0.755362								0.789722	0.789722	0.741133	0.522522	0.595234	0.810586	0.827357	0.522238	0.435163	0.466589	0.743216	0.755362
["Endo","L2/3","L5","Astro","ODC","Vip","L4","MG","Pvalb","OPC","L6","Ndnf","Sst","MP"]	pfc			1d_pca	800kb	0.688332	0.585509	0.553543	0.708578	0.661694	0.777651	0.958886	0.609922	0.510521	0.58798	0.790715	0.786375	0.508398	0.371341	0.37121	0.645809	0.620075	0.708578	0.790715	0.645809	0.824484	0.776404								0.793595	0.793595	0.746427	0.564418	0.644934	0.811564	0.824484	0.525704	0.480614	0.553589	0.776404	0.756413
["Endo","L2/3","L5","Astro","ODC","Vip","L4","MG","Pvalb","OPC","L6","Ndnf","Sst","MP"]	pfc			1d_pca	600kb	0.738945	0.510922	0.758657	0.685669	0.713905	0.766466	0.95282	0.62998	0.471584	0.667699	0.787061	0.79408	0.513458	0.319688	0.603952	0.630259	0.674601	0.758657	0.79408	0.674601	0.840774	0.788592								0.796622	0.796622	0.76644	0.530211	0.74564	0.792047	0.840774	0.544277	0.442143	0.614358	0.788592	0.756877
["Endo","L2/3","L5","Astro","ODC","Vip","L4","MG","Pvalb","OPC","L6","Ndnf","Sst","MP"]	pfc			1d_pca	400kb	0.747469	0.566862	0.776771	0.741076	0.730421	0.768287	0.951984	0.6332	0.454212	0.695564	0.810176	0.820073	0.576054	0.326014	0.627808	0.686229	0.674198	0.776771	0.820073	0.686229	0.842455	0.803569								0.822553	0.822553	0.728212	0.524658	0.781281	0.835332	0.842455	0.570766	0.415281	0.636492	0.791457	0.803569
["Endo","L2/3","L5","Astro","ODC","Vip","L4","MG","Pvalb","OPC","L6","Ndnf","Sst","MP"]	pfc			1d_pca	200kb	0.742674	0.556739	0.760256	0.76878	0.751199	0.780774	0.950703	0.671186	0.500944	0.692401	0.83871	0.842136	0.569319	0.331938	0.672556	0.736002	0.705475	0.76878	0.842136	0.736002	0.867382	0.854749								0.844319	0.844319	0.784868	0.598906	0.761032	0.828478	0.867382	0.595363	0.445279	0.645093	0.854749	0.82245
["Endo","L2/3","L5","Astro","ODC","Vip","L4","MG","Pvalb","OPC","L6","Ndnf","Sst","MP"]	pfc			innerproduct	1000kb	0.714971	0.727224	0.690996	0.8748	0.870538	0.878974	0.982564	0.794548	0.829272	0.840338	0.918843	0.914511	0.649345	0.619049	0.669769	0.957515	0.949356	0.8748	0.918843	0.957515	0.961315	0.894166								0.920415	0.920415	0.767627	0.784453	0.809482	0.948252	0.961315	0.832908	0.887639	0.88104	0.894166	0.874541
["Endo","L2/3","L5","Astro","ODC","Vip","L4","MG","Pvalb","OPC","L6","Ndnf","Sst","MP"]	pfc			innerproduct	800kb	0.714971	0.716036	0.705914	0.8748	0.870538	0.878974	0.982564	0.794548	0.834957	0.820701	0.918843	0.914511	0.649345	0.663045	0.630867	0.957515	0.949356	0.8748	0.918843	0.957515	0.961315	0.894166								0.920415	0.920415	0.767627	0.798979	0.785405	0.948252	0.961315	0.832908	0.882058	0.867666	0.894166	0.874541
["Endo","L2/3","L5","Astro","ODC","Vip","L4","MG","Pvalb","OPC","L6","Ndnf","Sst","MP"]	pfc			innerproduct	600kb	0.714971	0.702717	0.570591	0.8748	0.870538	0.878974	0.982564	0.794548	0.826791	0.779323	0.918843	0.914511	0.649345	0.625792	0.483353	0.957515	0.949356	0.8748	0.918843	0.957515	0.961315	0.894166								0.920415	0.920415	0.767627	0.785441	0.72281	0.948252	0.961315	0.832908	0.880892	0.856055	0.894166	0.874541
["Endo","L2/3","L5","Astro","ODC","Vip","L4","MG","Pvalb","OPC","L6","Ndnf","Sst","MP"]	pfc			innerproduct	400kb	0.714971	0.693127	0.669686	0.8748	0.870538	0.878974	0.982564	0.794548	0.809425	0.808884	0.918843	0.914511	0.649345	0.603877	0.617834	0.957515	0.949356	0.8748	0.918843	0.957515	0.961315	0.894166								0.920415	0.920415	0.767627	0.764144	0.768146	0.948252	0.961315	0.832908	0.86948	0.863181	0.894166	0.874541
["Endo","L2/3","L5","Astro","ODC","Vip","L4","MG","Pvalb","OPC","L6","Ndnf","Sst","MP"]	pfc			innerproduct	200kb	0.738412	0.641449	0.713372	0.866276	0.871604	0.896206	0.995083	0.787768	0.770394	0.822303	0.918	0.918263	0.641428	0.508575	0.594086	0.953475	0.950004	0.871604	0.918263	0.953475	0.965429	0.887798								0.919576	0.919576	0.772331	0.717607	0.779799	0.953714	0.965429	0.813529	0.842616	0.878136	0.887798	0.877869
["Neonatal Astrocyte","Neonatal Neuron 1","Neonatal Neuron 2","Unknown","Oligodendrocyte Progenitor","Microglia Etc.","Hippocampal Pyramidal Cell","Cortical L2Â¨C5 Pyramidal Cell","Mature Oligodendrocyte","Adult Astrocyte","Interneuron","Cortical L6 Pyramidal Cell","Medium Spiny Neuron","Hippocampal Granule Cell"]	mouse_brain			1d_pca	2M	0.310507	0.32828	0.25196	0.296916	0.302666	0.719518	0.729931	0.197931	0.247726	0.162002	0.243501	0.265395	0.156164	0.234737	0.103654	0.152685	0.133063	0.32828	0.265395	0.234737	0.37478	0.260833								0.269082	0.269082	0.22129	0.258756	0.173609	0.284641	0.37478	0.202612	0.260833	0.177093	0.225145	0.209888
["Neonatal Astrocyte","Neonatal Neuron 1","Neonatal Neuron 2","Unknown","Oligodendrocyte Progenitor","Microglia Etc.","Hippocampal Pyramidal Cell","Cortical L2Â¨C5 Pyramidal Cell","Mature Oligodendrocyte","Adult Astrocyte","Interneuron","Cortical L6 Pyramidal Cell","Medium Spiny Neuron","Hippocampal Granule Cell"]	mouse_brain			1d_pca	1M	0.363826	0.430214	0.372713	0.415578	0.442237	0.729346	0.746649	0.27674	0.365812	0.362034	0.39947	0.454367	0.156502	0.305658	0.201152	0.27299	0.255045	0.442237	0.454367	0.305658	0.575291	0.381411								0.458706	0.458706	0.295532	0.374032	0.36962	0.467262	0.575291	0.282308	0.377919	0.374896	0.357169	0.381411
["Neonatal Astrocyte","Neonatal Neuron 1","Neonatal Neuron 2","Unknown","Oligodendrocyte Progenitor","Microglia Etc.","Hippocampal Pyramidal Cell","Cortical L2Â¨C5 Pyramidal Cell","Mature Oligodendrocyte","Adult Astrocyte","Interneuron","Cortical L6 Pyramidal Cell","Medium Spiny Neuron","Hippocampal Granule Cell"]	mouse_brain			1d_pca	1000kb	0.500784	0.577104	0.483011	0.531103	0.570308	0.734287	0.840414	0.423242	0.544082	0.47372	0.55098	0.581594	0.262174	0.41695	0.289155	0.370684	0.393697	0.577104	0.581594	0.41695	0.686998	0.553992								0.585402	0.585402	0.43625	0.548801	0.473865	0.640496	0.686998	0.429181	0.553992	0.490449	0.489655	0.509984
["Neonatal Astrocyte","Neonatal Neuron 1","Neonatal Neuron 2","Unknown","Oligodendrocyte Progenitor","Microglia Etc.","Hippocampal Pyramidal Cell","Cortical L2Â¨C5 Pyramidal Cell","Mature Oligodendrocyte","Adult Astrocyte","Interneuron","Cortical L6 Pyramidal Cell","Medium Spiny Neuron","Hippocampal Granule Cell"]	mouse_brain			1d_pca	500kb	0.593832	0.606377	0.575536	0.662311	0.66022	0.711921	0.869166	0.547748	0.579661	0.567012	0.645432	0.645703	0.356284	0.382997	0.375437	0.482619	0.471352	0.662311	0.645703	0.482619	0.704945	0.60479								0.649765	0.649765	0.551331	0.578985	0.568078	0.701289	0.704945	0.558676	0.593862	0.579876	0.60479	0.602596
["Endo","L2/3","L5","Astro","ODC","Vip","L4","MG","Pvalb","OPC","L6","Ndnf","Sst","MP"]	pfc			1d_pca	500kb	0.419819	0.335642	0.246137	0.573788	0.595631	0.747174	0.852768	0.178695	0.237391	0.166169	0.452948	0.496231	0.127851	0.11322	0.105711	0.553133	0.534785	0.595631	0.496231	0.553133	0.639828	0.410782								0.500337	0.500337	0.259081	0.267086	0.175074	0.530219	0.639828	0.156979	0.240877	0.192228	0.40329	0.410782
["Endo","L2/3","L5","Astro","ODC","Vip","L4","MG","Pvalb","OPC","L6","Ndnf","Sst","MP"]	pfc			1d_pca	500kb	0.5626	0.440064	0.51252	0.680874	0.686734	0.749038	0.871217	0.474325	0.494568	0.472436	0.678727	0.686107	0.315213	0.257055	0.287189	0.667131	0.662969	0.686734	0.686107	0.667131	0.807308	0.602128								0.689784	0.689784	0.524344	0.484476	0.471004	0.792038	0.807308	0.453413	0.526995	0.496914	0.600893	0.602128
["Endo","L2/3","L5","Astro","ODC","Vip","L4","MG","Pvalb","OPC","L6","Ndnf","Sst","MP"]	pfc			1d_pca	500kb	0.453916	0.293021	0.28716	0.571124	0.574853	0.747189	0.77996	0.219538	0.217912	0.217402	0.425505	0.473086	0.138645	0.096442	0.128428	0.545483	0.53897	0.574853	0.473086	0.545483	0.564459	0.414782								0.478182	0.478182	0.337478	0.231396	0.227735	0.477821	0.564459	0.180903	0.238036	0.235846	0.393918	0.414782
["Endo","L2/3","L5","Astro","ODC","Vip","L4","MG","Pvalb","OPC","L6","Ndnf","Sst","MP"]	pfc			1d_pca	500kb	0.534896	0.35642	0.39691	0.779968	0.704848	0.876387	0.929356	0.412743	0.419342	0.401404	0.765389	0.724117	0.280877	0.160819	0.198841	0.798579	0.717543	0.779968	0.765389	0.798579	0.851969	0.704224								0.768429	0.768429	0.472513	0.429766	0.391309	0.845516	0.851969	0.386803	0.43502	0.43947	0.704224	0.634532
["Endo","L2/3","L5","Astro","ODC","Vip","L4","MG","Pvalb","OPC","L6","Ndnf","Sst","MP"]	pfc			1d_pca	500kb	0.673415	0.52797	0.549814	0.773575	0.755461	0.810804	0.87538	0.59868	0.630615	0.659985	0.733109	0.714341	0.696303	0.515504	0.49671	0.788153	0.786071	0.773575	0.733109	0.788153	0.817742	0.673693								0.736598	0.736598	0.688804	0.64035	0.659792	0.817742	0.793241	0.542746	0.635684	0.673693	0.670104	0.655896
["Endo","L2/3","L5","Astro","ODC","Vip","L4","MG","Pvalb","OPC","L6","Ndnf","Sst","MP"]	pfc			1d_pca	500kb	0.718167	0.467768	0.766116	0.720298	0.723495	0.778884	0.922261	0.59427	0.418039	0.662005	0.763307	0.760664	0.518046	0.24636	0.633688	0.681212	0.68755	0.766116	0.763307	0.68755	0.81022	0.726775								0.766233	0.766233	0.703412	0.495576	0.759069	0.81022	0.809111	0.526084	0.377523	0.596774	0.726775	0.722992
["Endo","L2/3","L5","Astro","ODC","Vip","L4","MG","Pvalb","OPC","L6","Ndnf","Sst","MP"]	pfc			1d_pca	500kb	0.495471	0.42195	0.395844	0.77464	0.773575	0.876394	0.885944	0.397072	0.381219	0.421875	0.756112	0.759258	0.246104	0.151141	0.213106	0.795295	0.789957	0.77464	0.759258	0.795295	0.839633	0.698149								0.762382	0.762382	0.513472	0.423687	0.408181	0.834213	0.839633	0.342942	0.370558	0.463124	0.696682	0.698149
["Endo","L2/3","L5","Astro","ODC","Vip","L4","MG","Pvalb","OPC","L6","Ndnf","Sst","MP"]	pfc			1d_pca	500kb	0.754395	0.5935	0.65903	0.754928	0.640916	0.768877	0.928396	0.670168	0.575968	0.683135	0.818954	0.775665	0.623431	0.370257	0.54897	0.702106	0.583842	0.754928	0.818954	0.702106	0.846356	0.797998								0.821466	0.821466	0.763017	0.599759	0.691234	0.846356	0.818216	0.60703	0.570577	0.687235	0.797998	0.742322
["Endo","L2/3","L5","Astro","ODC","Vip","L4","MG","Pvalb","OPC","L6","Ndnf","Sst","MP"]	pfc			1d_pca	500kb	0.73415	0.524241	0.764518	0.726692	0.742142	0.776635	0.886956	0.628182	0.456328	0.671195	0.768157	0.767487	0.583996	0.306212	0.642074	0.687536	0.722512	0.764518	0.768157	0.722512	0.821977	0.727866								0.771044	0.771044	0.726034	0.519416	0.777928	0.819667	0.821977	0.563664	0.424776	0.599107	0.727866	0.7249
["Endo","L2/3","L5","Astro","ODC","Vip","L4","MG","Pvalb","OPC","L6","Ndnf","Sst","MP"]	pfc			1d_pca	500kb	0.73788	0.538625	0.644113	0.672882	0.677144	0.732523	0.939961	0.622684	0.495683	0.576623	0.746769	0.753876	0.605048	0.305633	0.488655	0.618505	0.621864	0.73788	0.753876	0.621864	0.793644	0.723396								0.756893	0.756893	0.700143	0.542705	0.612089	0.786584	0.793644	0.571632	0.473671	0.560357	0.71644	0.723396
["Endo","L2/3","L5","Astro","ODC","Vip","L4","MG","Pvalb","OPC","L6","Ndnf","Sst","MP"]	pfc			1d_pca	500kb	0.51838	0.584976	0.440597	0.721364	0.719233	0.839907	0.969216	0.409424	0.466801	0.459748	0.778467	0.78858	0.202026	0.251375	0.229303	0.765454	0.757296	0.721364	0.78858	0.765454	0.952935	0.67561								0.79066	0.79066	0.834501	0.742025	0.636634	0.928028	0.952935	0.279468	0.350334	0.369766	0.674213	0.67561
["Endo","L2/3","L5","Astro","ODC","Vip","L4","MG","Pvalb","OPC","L6","Ndnf","Sst","MP"]	pfc			1d_pca	500kb	0.495471	0.476825	0.469899	0.786894	0.792754	0.731785	0.936616	0.412071	0.469364	0.47544	0.787349	0.795126	0.244818	0.275409	0.275616	0.821908	0.832047	0.792754	0.795126	0.832047	0.880539	0.729258								0.79779	0.79779	0.494115	0.454433	0.467186	0.868712	0.880539	0.373726	0.508436	0.507271	0.724541	0.729258
["Endo","L2/3","L5","Astro","ODC","Vip","L4","MG","Pvalb","OPC","L6","Ndnf","Sst","MP"]	pfc			1d_pca	500kb	0.758125	0.523175	0.626532	0.752797	0.711241	0.768877	0.953644	0.661763	0.509211	0.660358	0.818122	0.797663	0.575428	0.330786	0.503727	0.699646	0.671776	0.758125	0.818122	0.699646	0.845361	0.797335								0.820646	0.820646	0.770994	0.56014	0.676379	0.845361	0.843027	0.589336	0.484211	0.658247	0.797335	0.761431
["Neonatal Astrocyte","Neonatal Neuron 1","Neonatal Neuron 2","Unknown","Oligodendrocyte Progenitor","Microglia Etc.","Hippocampal Pyramidal Cell","Cortical L2Â¨C5 Pyramidal Cell","Mature Oligodendrocyte","Adult Astrocyte","Interneuron","Cortical L6 Pyramidal Cell","Medium Spiny Neuron","Hippocampal Granule Cell"]	mouse_brain			1d_pca	500kb	0.48667	0.582331	0.509671	0.606377	0.576059	0.6997	0.778565	0.481688	0.553805	0.503771	0.593465	0.610003	0.29543	0.385706	0.331905	0.421693	0.398195	0.606377	0.610003	0.421693	0.727451	0.55959								0.613585	0.613585	0.491285	0.561848	0.501941	0.667325	0.727451	0.488983	0.55959	0.521581	0.541105	0.530541
["Neonatal Astrocyte","Neonatal Neuron 1","Neonatal Neuron 2","Unknown","Oligodendrocyte Progenitor","Microglia Etc.","Hippocampal Pyramidal Cell","Cortical L2Â¨C5 Pyramidal Cell","Mature Oligodendrocyte","Adult Astrocyte","Interneuron","Cortical L6 Pyramidal Cell","Medium Spiny Neuron","Hippocampal Granule Cell"]	mouse_brain			1d_pca	500kb	0.576059	0.561945	0.605332	0.682697	0.584422	0.714347	0.842955	0.573135	0.570608	0.58121	0.672669	0.643508	0.368033	0.377452	0.388712	0.511498	0.414723	0.682697	0.672669	0.511498	0.767063	0.630768								0.676732	0.676732	0.579753	0.571539	0.578253	0.72992	0.767063	0.579505	0.583492	0.597697	0.630768	0.55911
["Neonatal Astrocyte","Neonatal Neuron 1","Neonatal Neuron 2","Unknown","Oligodendrocyte Progenitor","Microglia Etc.","Hippocampal Pyramidal Cell","Cortical L2Â¨C5 Pyramidal Cell","Mature Oligodendrocyte","Adult Astrocyte","Interneuron","Cortical L6 Pyramidal Cell","Medium Spiny Neuron","Hippocampal Granule Cell"]	mouse_brain			1d_pca	500kb	0.473079	0.509671	0.596445	0.577627	0.573445	0.699617	0.766759	0.468474	0.507468	0.543424	0.604806	0.593884	0.256834	0.331473	0.371985	0.397858	0.394969	0.596445	0.604806	0.397858	0.72034	0.561529								0.608432	0.608432	0.484923	0.50738	0.540082	0.72034	0.698907	0.46982	0.523365	0.561529	0.526619	0.521899
["Neonatal Astrocyte","Neonatal Neuron 1","Neonatal Neuron 2","Unknown","Oligodendrocyte Progenitor","Microglia Etc.","Hippocampal Pyramidal Cell","Cortical L2Â¨C5 Pyramidal Cell","Mature Oligodendrocyte","Adult Astrocyte","Interneuron","Cortical L6 Pyramidal Cell","Medium Spiny Neuron","Hippocampal Granule Cell"]	mouse_brain			1d_pca	500kb	0.630423	0.67747	0.573445	0.723471	0.687402	0.7089	0.877007	0.571892	0.62917	0.570375	0.690822	0.676094	0.369832	0.445829	0.386121	0.519813	0.501257	0.723471	0.690822	0.519813	0.73892	0.655577								0.694758	0.694758	0.58604	0.630229	0.569339	0.73892	0.737926	0.571988	0.640044	0.585256	0.655577	0.630177
["Neonatal Astrocyte","Neonatal Neuron 1","Neonatal Neuron 2","Unknown","Oligodendrocyte Progenitor","Microglia Etc.","Hippocampal Pyramidal Cell","Cortical L2Â¨C5 Pyramidal Cell","Mature Oligodendrocyte","Adult Astrocyte","Interneuron","Cortical L6 Pyramidal Cell","Medium Spiny Neuron","Hippocampal Granule Cell"]	mouse_brain			1d_pca	500kb	0.49242	0.529535	0.553058	0.544694	0.522216	0.755348	0.824225	0.484553	0.526431	0.536127	0.515086	0.515447	0.273862	0.329396	0.354816	0.374981	0.312584	0.553058	0.536127	0.374981	0.627958	0.548678								0.543529	0.543529	0.502581	0.530902	0.538476	0.578656	0.627958	0.483243	0.537155	0.548678	0.473127	0.443678
["Neonatal Astrocyte","Neonatal Neuron 1","Neonatal Neuron 2","Unknown","Oligodendrocyte Progenitor","Microglia Etc.","Hippocampal Pyramidal Cell","Cortical L2Â¨C5 Pyramidal Cell","Mature Oligodendrocyte","Adult Astrocyte","Interneuron","Cortical L6 Pyramidal Cell","Medium Spiny Neuron","Hippocampal Granule Cell"]	mouse_brain			1d_pca	500kb	0.654469	0.42185	0.547831	0.658129	0.636696	0.774066	0.923717	0.659134	0.48467	0.600226	0.679014	0.657404	0.48949	0.258282	0.407713	0.485217	0.473655	0.658129	0.679014	0.48949	0.689597	0.702776								0.684481	0.684481	0.677902	0.52609	0.6112	0.667115	0.689597	0.651462	0.463039	0.601649	0.702776	0.636875
["Neonatal Astrocyte","Neonatal Neuron 1","Neonatal Neuron 2","Unknown","Oligodendrocyte Progenitor","Microglia Etc.","Hippocampal Pyramidal Cell","Cortical L2Â¨C5 Pyramidal Cell","Mature Oligodendrocyte","Adult Astrocyte","Interneuron","Cortical L6 Pyramidal Cell","Medium Spiny Neuron","Hippocampal Granule Cell"]	mouse_brain			1d_pca	500kb	0.6069	0.683743	0.605332	0.747517	0.668061	0.70876	0.88109	0.589601	0.641737	0.58568	0.708183	0.664301	0.393423	0.44399	0.399247	0.551788	0.47765	0.747517	0.708183	0.551788	0.745628	0.681795								0.712284	0.712284	0.594339	0.64839	0.582412	0.745628	0.728922	0.598109	0.646676	0.60235	0.681795	0.616767
["Neonatal Astrocyte","Neonatal Neuron 1","Neonatal Neuron 2","Unknown","Oligodendrocyte Progenitor","Microglia Etc.","Hippocampal Pyramidal Cell","Cortical L2Â¨C5 Pyramidal Cell","Mature Oligodendrocyte","Adult Astrocyte","Interneuron","Cortical L6 Pyramidal Cell","Medium Spiny Neuron","Hippocampal Granule Cell"]	mouse_brain			1d_pca	500kb	0.661788	0.592263	0.645583	0.711971	0.757972	0.747256	0.93072	0.703483	0.666617	0.636617	0.699221	0.727809	0.506924	0.459953	0.404933	0.517625	0.55772	0.757972	0.727809	0.55772	0.719573	0.745906								0.732503	0.732503	0.708178	0.692735	0.661972	0.683989	0.719573	0.708279	0.652189	0.623762	0.726841	0.745906
["Neonatal Astrocyte","Neonatal Neuron 1","Neonatal Neuron 2","Unknown","Oligodendrocyte Progenitor","Microglia Etc.","Hippocampal Pyramidal Cell","Cortical L2Â¨C5 Pyramidal Cell","Mature Oligodendrocyte","Adult Astrocyte","Interneuron","Cortical L6 Pyramidal Cell","Medium Spiny Neuron","Hippocampal Granule Cell"]	mouse_brain			1d_pca	500kb	0.635128	0.581809	0.555149	0.697334	0.612128	0.760818	0.838007	0.66744	0.640127	0.638095	0.696552	0.681218	0.491645	0.445106	0.436756	0.528824	0.47783	0.697334	0.696552	0.528824	0.70297	0.721166								0.701722	0.701722	0.698149	0.662459	0.662306	0.683299	0.70297	0.647922	0.629267	0.625677	0.721166	0.66994
["Neonatal Astrocyte","Neonatal Neuron 1","Neonatal Neuron 2","Unknown","Oligodendrocyte Progenitor","Microglia Etc.","Hippocampal Pyramidal Cell","Cortical L2Â¨C5 Pyramidal Cell","Mature Oligodendrocyte","Adult Astrocyte","Interneuron","Cortical L6 Pyramidal Cell","Medium Spiny Neuron","Hippocampal Granule Cell"]	mouse_brain			1d_pca	500kb	0.576059	0.578672	0.587036	0.669106	0.641401	0.727439	0.881864	0.62845	0.610795	0.596325	0.662788	0.652156	0.362248	0.390831	0.35354	0.4711	0.462634	0.669106	0.662788	0.4711	0.666912	0.669559								0.668233	0.668233	0.653703	0.636791	0.620819	0.666912	0.656265	0.616608	0.598264	0.586223	0.669559	0.659286
["Neonatal Astrocyte","Neonatal Neuron 1","Neonatal Neuron 2","Unknown","Oligodendrocyte Progenitor","Microglia Etc.","Hippocampal Pyramidal Cell","Cortical L2Â¨C5 Pyramidal Cell","Mature Oligodendrocyte","Adult Astrocyte","Interneuron","Cortical L6 Pyramidal Cell","Medium Spiny Neuron","Hippocampal Granule Cell"]	mouse_brain			1d_pca	500kb	0.267642	0.335076	0.295348	0.286461	0.292211	0.597666	0.676898	0.149253	0.272513	0.162231	0.240484	0.238883	0.129097	0.183147	0.164571	0.152182	0.150128	0.335076	0.272513	0.183147	0.314279	0.259078								0.284021	0.284021	0.191637	0.314279	0.192537	0.258765	0.262951	0.141682	0.259078	0.161877	0.243581	0.237607
["Neonatal Astrocyte","Neonatal Neuron 1","Neonatal Neuron 2","Unknown","Oligodendrocyte Progenitor","Microglia Etc.","Hippocampal Pyramidal Cell","Cortical L2Â¨C5 Pyramidal Cell","Mature Oligodendrocyte","Adult Astrocyte","Interneuron","Cortical L6 Pyramidal Cell","Medium Spiny Neuron","Hippocampal Granule Cell"]	mouse_brain			1d_pca	500kb	0.396236	0.432305	0.390486	0.471511	0.410873	0.745649	0.736692	0.368433	0.435185	0.39486	0.396847	0.357061	0.204383	0.247304	0.221348	0.279541	0.233053	0.471511	0.435185	0.279541	0.450392	0.445191								0.443879	0.443879	0.390656	0.442574	0.401506	0.450392	0.440033	0.366641	0.445191	0.406791	0.36468	0.307542
["Neonatal Astrocyte","Neonatal Neuron 1","Neonatal Neuron 2","Unknown","Oligodendrocyte Progenitor","Microglia Etc.","Hippocampal Pyramidal Cell","Cortical L2Â¨C5 Pyramidal Cell","Mature Oligodendrocyte","Adult Astrocyte","Interneuron","Cortical L6 Pyramidal Cell","Medium Spiny Neuron","Hippocampal Granule Cell"]	mouse_brain			1d_pca	500kb	0.642446	0.685311	0.651333	0.693152	0.703084	0.74737	0.872265	0.65695	0.683136	0.637291	0.697262	0.689457	0.432683	0.497603	0.434406	0.512806	0.514774	0.703084	0.697262	0.514774	0.700156	0.734766								0.703172	0.703172	0.678657	0.700156	0.655258	0.674184	0.6871	0.64685	0.676461	0.631214	0.734766	0.701884
["Neonatal Astrocyte","Neonatal Neuron 1","Neonatal Neuron 2","Unknown","Oligodendrocyte Progenitor","Microglia Etc.","Hippocampal Pyramidal Cell","Cortical L2Â¨C5 Pyramidal Cell","Mature Oligodendrocyte","Adult Astrocyte","Interneuron","Cortical L6 Pyramidal Cell","Medium Spiny Neuron","Hippocampal Granule Cell"]	mouse_brain			innerproduct	500kb	0.684266	0.805018	0.827496	0.791427	0.804496	0.881892	0.868983	0.652841	0.764882	0.770659	0.757461	0.759644	0.437484	0.612357	0.639959	0.615287	0.608712	0.827496	0.770659	0.639959	0.776538	0.779551								0.774331	0.774331	0.66843	0.762667	0.76918	0.769903	0.776538	0.64898	0.774709	0.779551	0.752457	0.750418
["Neonatal Astrocyte","Neonatal Neuron 1","Neonatal Neuron 2","Unknown","Oligodendrocyte Progenitor","Microglia Etc.","Hippocampal Pyramidal Cell","Cortical L2Â¨C5 Pyramidal Cell","Mature Oligodendrocyte","Adult Astrocyte","Interneuron","Cortical L6 Pyramidal Cell","Medium Spiny Neuron","Hippocampal Granule Cell"]	mouse_brain			innerproduct	500kb	0.651333	0.602196	0.803973	0.684788	0.751699	0.826759	0.935475	0.710155	0.673005	0.751259	0.751243	0.759313	0.490403	0.47539	0.60583	0.556082	0.597102	0.803973	0.759313	0.60583	0.745291	0.81299								0.763661	0.763661	0.720163	0.666004	0.745291	0.706906	0.732825	0.709672	0.690763	0.765394	0.81299	0.797206
["Neonatal Astrocyte","Neonatal Neuron 1","Neonatal Neuron 2","Unknown","Oligodendrocyte Progenitor","Microglia Etc.","Hippocampal Pyramidal Cell","Cortical L2Â¨C5 Pyramidal Cell","Mature Oligodendrocyte","Adult Astrocyte","Interneuron","Cortical L6 Pyramidal Cell","Medium Spiny Neuron","Hippocampal Granule Cell"]	mouse_brain			fasthicrep	500kb	0.812337	0.756404	0.794041	0.806587	0.811814	0.881436	0.897891	0.756827	0.752375	0.756121	0.781683	0.784149	0.623931	0.578188	0.614678	0.643448	0.646759	0.812337	0.784149	0.646759	0.795735	0.779172								0.787366	0.787366	0.757735	0.745092	0.75124	0.793674	0.795735	0.763759	0.767845	0.768969	0.776392	0.779172
["Neonatal Astrocyte","Neonatal Neuron 1","Neonatal Neuron 2","Unknown","Oligodendrocyte Progenitor","Microglia Etc.","Hippocampal Pyramidal Cell","Cortical L2Â¨C5 Pyramidal Cell","Mature Oligodendrocyte","Adult Astrocyte","Interneuron","Cortical L6 Pyramidal Cell","Medium Spiny Neuron","Hippocampal Granule Cell"]	mouse_brain			fasthicrep	500kb	0.642446	0.612128	0.651856	0.686357	0.71563	0.818655	0.920643	0.696122	0.691024	0.671991	0.74251	0.743769	0.512309	0.498209	0.496974	0.55006	0.546685	0.71563	0.743769	0.55006	0.711099	0.801362								0.748696	0.748696	0.704858	0.699728	0.669777	0.700801	0.711099	0.697352	0.692453	0.684803	0.801362	0.79049
["Neonatal Astrocyte","Neonatal Neuron 1","Neonatal Neuron 2","Unknown","Oligodendrocyte Progenitor","Microglia Etc.","Hippocampal Pyramidal Cell","Cortical L2Â¨C5 Pyramidal Cell","Mature Oligodendrocyte","Adult Astrocyte","Interneuron","Cortical L6 Pyramidal Cell","Medium Spiny Neuron","Hippocampal Granule Cell"]	mouse_brain			2d_pca	500kb	0.696289	0.617355	0.682697	0.64506	0.656038	0.714457	0.872979	0.682982	0.641998	0.664401	0.689001	0.663876	0.498881	0.445898	0.49509	0.496942	0.492876	0.696289	0.689001	0.498881	0.698798	0.740606								0.695807	0.695807	0.698798	0.668453	0.668179	0.656119	0.671328	0.677947	0.628151	0.671435	0.740606	0.667371
["Neonatal Astrocyte","Neonatal Neuron 1","Neonatal Neuron 2","Unknown","Oligodendrocyte Progenitor","Microglia Etc.","Hippocampal Pyramidal Cell","Cortical L2Â¨C5 Pyramidal Cell","Mature Oligodendrocyte","Adult Astrocyte","Interneuron","Cortical L6 Pyramidal Cell","Medium Spiny Neuron","Hippocampal Granule Cell"]	mouse_brain			2d_pca	500kb	0.703607	0.615787	0.575536	0.698902	0.755358	0.709962	0.87403	0.696627	0.631011	0.600535	0.726068	0.729534	0.528263	0.477417	0.428834	0.543591	0.569825	0.755358	0.729534	0.569825	0.741035	0.777857								0.733976	0.733976	0.700946	0.645806	0.59759	0.69068	0.741035	0.702088	0.627884	0.616395	0.777857	0.72705
["Neonatal Astrocyte","Neonatal Neuron 1","Neonatal Neuron 2","Unknown","Oligodendrocyte Progenitor","Microglia Etc.","Hippocampal Pyramidal Cell","Cortical L2Â¨C5 Pyramidal Cell","Mature Oligodendrocyte","Adult Astrocyte","Interneuron","Cortical L6 Pyramidal Cell","Medium Spiny Neuron","Hippocampal Granule Cell"]	mouse_brain			2d_pca	500kb	0.613696	0.593309	0.625196	0.462101	0.512284	0.726736	0.826064	0.633421	0.623931	0.625489	0.573451	0.558875	0.438708	0.440115	0.455223	0.335269	0.366719	0.625196	0.633421	0.455223	0.643683	0.647221								0.639368	0.639368	0.643683	0.631051	0.634422	0.532039	0.574561	0.635111	0.628286	0.628714	0.647221	0.556728
["Neonatal Astrocyte","Neonatal Neuron 1","Neonatal Neuron 2","Unknown","Oligodendrocyte Progenitor","Microglia Etc.","Hippocampal Pyramidal Cell","Cortical L2Â¨C5 Pyramidal Cell","Mature Oligodendrocyte","Adult Astrocyte","Interneuron","Cortical L6 Pyramidal Cell","Medium Spiny Neuron","Hippocampal Granule Cell"]	mouse_brain			1d_pca	500kb	0.63356	0.701516	0.603764	0.736539	0.642969	0.7089	0.836094	0.610788	0.641073	0.592621	0.705116	0.664051	0.386149	0.478033	0.402056	0.538918	0.492049	0.736539	0.705116	0.538918	0.752718	0.669836								0.708862	0.708862	0.622581	0.650672	0.589792	0.752718	0.739523	0.6118	0.643072	0.608612	0.669836	0.608199
["Neonatal Astrocyte","Neonatal Neuron 1","Neonatal Neuron 2","Unknown","Oligodendrocyte Progenitor","Microglia Etc.","Hippocampal Pyramidal Cell","Cortical L2Â¨C5 Pyramidal Cell","Mature Oligodendrocyte","Adult Astrocyte","Interneuron","Cortical L6 Pyramidal Cell","Medium Spiny Neuron","Hippocampal Granule Cell"]	mouse_brain			1d_pca	500kb	0.627287	0.51908	0.624151	0.736017	0.679038	0.742136	0.891785	0.604771	0.573981	0.610098	0.704814	0.700069	0.406429	0.344128	0.399052	0.534502	0.488447	0.736017	0.704814	0.534502	0.780619	0.66993								0.708859	0.708859	0.618132	0.587032	0.611386	0.75259	0.780619	0.603812	0.574219	0.621345	0.66993	0.640384
["Neonatal Astrocyte","Neonatal Neuron 1","Neonatal Neuron 2","Unknown","Oligodendrocyte Progenitor","Microglia Etc.","Hippocampal Pyramidal Cell","Cortical L2Â¨C5 Pyramidal Cell","Mature Oligodendrocyte","Adult Astrocyte","Interneuron","Cortical L6 Pyramidal Cell","Medium Spiny Neuron","Hippocampal Granule Cell"]	mouse_brain			1d_pca	500kb	0.642446	0.685311	0.651333	0.693152	0.703084	0.74737	0.872265	0.65695	0.683136	0.637291	0.697262	0.689457	0.432683	0.497603	0.434406	0.512806	0.514774	0.703084	0.697262	0.514774	0.700156	0.734766								0.703172	0.703172	0.678657	0.700156	0.655258	0.674184	0.6871	0.64685	0.676461	0.631214	0.734766	0.701884
["DG","MGC","Other","ODC","CA3","OLF","VLMC","Inh","ANP","ASC","EC","MGE","PC","CA1"]	mouse_hippocampus			2d_pca	500kb	0.655096	0	0.558829	0.280121	0.308577	0.686061	0.695781	0.442664	0	0.457791	0.388862	0.382427	0.39246	0	0.384024	0.171789	0.18465	0.655096	0.457791	0.39246	0.55075	0.476022								0.460591	0.460591	0.55075	0	0.475209	0.336735	0.339984	0.373915	0	0.446845	0.476022	0.44877
["DG","MGC","Other","ODC","CA3","OLF","VLMC","Inh","ANP","ASC","EC","MGE","PC","CA1"]	mouse_hippocampus			1d_pca	500kb	0.176186	0.154995	0.179617	0.203229	0.203633	0.607309	0.513566	0.053887	0.038403	0.062358	0.061275	0.069998	0.020473	0.014009	0.029444	0.029296	0.030201	0.203633	0.069998	0.030201	0.070835	0.078501								0.074471	0.074471	0.054024	0.040189	0.061232	0.062928	0.070835	0.068333	0.050978	0.078255	0.069005	0.078501
["DG","MGC","Other","ODC","CA3","OLF","VLMC","Inh","ANP","ASC","EC","MGE","PC","CA1"]	mouse_hippocampus			1d_pca	500kb	0.176186	0.154995	0.179617	0.181635	0.203633	0.607309	0.516069	0.053887	0.038403	0.062358	0.066242	0.069998	0.020473	0.014009	0.029444	0.029247	0.030201	0.203633	0.069998	0.030201	0.070835	0.078501								0.074471	0.074471	0.054024	0.040189	0.061232	0.065997	0.070835	0.068333	0.050978	0.078255	0.078461	0.078501
["Neonatal Astrocyte","Neonatal Neuron 1","Neonatal Neuron 2","Unknown","Oligodendrocyte Progenitor","Microglia Etc.","Hippocampal Pyramidal Cell","Cortical L2Â¨C5 Pyramidal Cell","Mature Oligodendrocyte","Adult Astrocyte","Interneuron","Cortical L6 Pyramidal Cell","Medium Spiny Neuron","Hippocampal Granule Cell"]	mouse_brain			2d_pca	500kb	0.696289	0.659174	0.70047	0.636174	0.656038	0.714458	0.893303	0.682982	0.663746	0.673558	0.682571	0.663876	0.498881	0.4939	0.508253	0.486216	0.492876	0.70047	0.682982	0.508253	0.698798	0.733945								0.689518	0.689518	0.698798	0.67468	0.683583	0.650163	0.671328	0.677947	0.663903	0.674248	0.733945	0.667371
["Neonatal Astrocyte","Neonatal Neuron 1","Neonatal Neuron 2","Unknown","Oligodendrocyte Progenitor","Microglia Etc.","Hippocampal Pyramidal Cell","Cortical L2Â¨C5 Pyramidal Cell","Mature Oligodendrocyte","Adult Astrocyte","Interneuron","Cortical L6 Pyramidal Cell","Medium Spiny Neuron","Hippocampal Granule Cell"]	mouse_brain			2d_pca	500kb	0.61265	0.556717	0.637742	0.688447	0.6184	0.724376	0.909012	0.635595	0.603415	0.61015	0.684581	0.65589	0.441695	0.390389	0.438257	0.523586	0.464791	0.688447	0.684581	0.523586	0.665167	0.717456								0.690322	0.690322	0.628255	0.60119	0.605929	0.665167	0.642591	0.654926	0.618453	0.627024	0.717456	0.682014
["Neonatal Astrocyte","Neonatal Neuron 1","Neonatal Neuron 2","Unknown","Oligodendrocyte Progenitor","Microglia Etc.","Hippocampal Pyramidal Cell","Cortical L2Â¨C5 Pyramidal Cell","Mature Oligodendrocyte","Adult Astrocyte","Interneuron","Cortical L6 Pyramidal Cell","Medium Spiny Neuron","Hippocampal Granule Cell"]	mouse_brain			1d_pca	500kb	0.484056	0.576059	0.545217	0.633037	0.576059	0.6997	0.780952	0.473057	0.550557	0.52385	0.606169	0.607608	0.276992	0.379541	0.349882	0.452387	0.399747	0.633037	0.607608	0.452387	0.724088	0.568277								0.61121	0.61121	0.481096	0.547364	0.52209	0.678732	0.724088	0.482011	0.568277	0.540944	0.554211	0.528778
["Neonatal Astrocyte","Neonatal Neuron 1","Neonatal Neuron 2","Unknown","Oligodendrocyte Progenitor","Microglia Etc.","Hippocampal Pyramidal Cell","Cortical L2Â¨C5 Pyramidal Cell","Mature Oligodendrocyte","Adult Astrocyte","Interneuron","Cortical L6 Pyramidal Cell","Medium Spiny Neuron","Hippocampal Granule Cell"]	mouse_brain			1d_pca	500kb	0.521171	0.514898	0.479352	0.602718	0.567172	0.699617	0.746198	0.49546	0.520265	0.492112	0.575584	0.588	0.322868	0.326479	0.293894	0.424266	0.415351	0.602718	0.588	0.424266	0.658426	0.538076								0.592198	0.592198	0.499333	0.539081	0.495287	0.646865	0.658426	0.507804	0.517367	0.505226	0.525542	0.538076
["Neonatal Astrocyte","Neonatal Neuron 1","Neonatal Neuron 2","Unknown","Oligodendrocyte Progenitor","Microglia Etc.","Hippocampal Pyramidal Cell","Cortical L2Â¨C5 Pyramidal Cell","Mature Oligodendrocyte","Adult Astrocyte","Interneuron","Cortical L6 Pyramidal Cell","Medium Spiny Neuron","Hippocampal Granule Cell"]	mouse_brain			1d_pca	500kb	0.626764	0.649242	0.601673	0.734449	0.690016	0.7089	0.884965	0.576081	0.611621	0.586351	0.703854	0.688323	0.378945	0.441481	0.395981	0.535242	0.507172	0.734449	0.703854	0.535242	0.751442	0.668619								0.707615	0.707615	0.582857	0.613176	0.583905	0.751442	0.75117	0.58297	0.622562	0.602145	0.668619	0.641296
["Neonatal Astrocyte","Neonatal Neuron 1","Neonatal Neuron 2","Unknown","Oligodendrocyte Progenitor","Microglia Etc.","Hippocampal Pyramidal Cell","Cortical L2Â¨C5 Pyramidal Cell","Mature Oligodendrocyte","Adult Astrocyte","Interneuron","Cortical L6 Pyramidal Cell","Medium Spiny Neuron","Hippocampal Granule Cell"]	mouse_brain			1d_pca	500kb	0.481443	0.550444	0.552535	0.57815	0.547308	0.755348	0.807203	0.457923	0.53967	0.534915	0.53322	0.538138	0.264021	0.378516	0.316681	0.378008	0.353998	0.57815	0.53967	0.378516	0.640383	0.53643								0.547153	0.547153	0.47377	0.561141	0.548763	0.599571	0.640383	0.45992	0.533845	0.53643	0.488777	0.470373
["Neonatal Astrocyte","Neonatal Neuron 1","Neonatal Neuron 2","Unknown","Oligodendrocyte Progenitor","Microglia Etc.","Hippocampal Pyramidal Cell","Cortical L2Â¨C5 Pyramidal Cell","Mature Oligodendrocyte","Adult Astrocyte","Interneuron","Cortical L6 Pyramidal Cell","Medium Spiny Neuron","Hippocampal Granule Cell"]	mouse_brain			2d_pca	500kb	0.701516	0.619446	0.722426	0.641924	0.670674	0.714471	0.882872	0.684218	0.629965	0.693093	0.688584	0.665199	0.50506	0.433212	0.53918	0.496182	0.495457	0.722426	0.693093	0.53918	0.701854	0.740201								0.698092	0.698092	0.700036	0.6374	0.701854	0.655711	0.67217	0.679143	0.634517	0.694371	0.740201	0.669111
["Neonatal Astrocyte","Neonatal Neuron 1","Neonatal Neuron 2","Unknown","Oligodendrocyte Progenitor","Microglia Etc.","Hippocampal Pyramidal Cell","Cortical L2Â¨C5 Pyramidal Cell","Mature Oligodendrocyte","Adult Astrocyte","Interneuron","Cortical L6 Pyramidal Cell","Medium Spiny Neuron","Hippocampal Granule Cell"]	mouse_brain			2d_pca	500kb	0.613696	0.65656	0.545217	0.473602	0.493988	0.726734	0.830809	0.633093	0.6636	0.597115	0.588434	0.548372	0.438674	0.534351	0.375706	0.344785	0.359687	0.65656	0.6636	0.534351	0.699699	0.66821								0.668672	0.668672	0.643362	0.699699	0.608112	0.542942	0.5638	0.634788	0.64028	0.599259	0.66821	0.54675
["Neonatal Astrocyte","Neonatal Neuron 1","Neonatal Neuron 2","Unknown","Oligodendrocyte Progenitor","Microglia Etc.","Hippocampal Pyramidal Cell","Cortical L2Â¨C5 Pyramidal Cell","Mature Oligodendrocyte","Adult Astrocyte","Interneuron","Cortical L6 Pyramidal Cell","Medium Spiny Neuron","Hippocampal Granule Cell"]	mouse_brain			2d_pca	500kb	0.653947	0.594877	0.548353	0.619446	0.668583	0.694609	0.902735	0.678363	0.663799	0.56829	0.668312	0.655744	0.499575	0.482154	0.384829	0.478493	0.47981	0.668583	0.678363	0.499575	0.71704	0.709731								0.683228	0.683228	0.71704	0.67913	0.591917	0.643891	0.659856	0.652461	0.659852	0.55929	0.709731	0.662738
["Neonatal Astrocyte","Neonatal Neuron 1","Neonatal Neuron 2","Unknown","Oligodendrocyte Progenitor","Microglia Etc.","Hippocampal Pyramidal Cell","Cortical L2Â¨C5 Pyramidal Cell","Mature Oligodendrocyte","Adult Astrocyte","Interneuron","Cortical L6 Pyramidal Cell","Medium Spiny Neuron","Hippocampal Granule Cell"]	mouse_brain			2d_pca	500kb	0.559854	0.594877	0.554626	0.383691	0.446942	0.739949	0.854019	0.602374	0.611826	0.55292	0.47052	0.471145	0.386878	0.449384	0.364752	0.241566	0.295234	0.594877	0.611826	0.449384	0.62337	0.62124								0.618017	0.618017	0.62337	0.614827	0.561169	0.462446	0.483647	0.595215	0.62124	0.559089	0.500919	0.474461
["Neonatal Astrocyte","Neonatal Neuron 1","Neonatal Neuron 2","Unknown","Oligodendrocyte Progenitor","Microglia Etc.","Hippocampal Pyramidal Cell","Cortical L2Â¨C5 Pyramidal Cell","Mature Oligodendrocyte","Adult Astrocyte","Interneuron","Cortical L6 Pyramidal Cell","Medium Spiny Neuron","Hippocampal Granule Cell"]	mouse_brain			2d_pca	500kb	0.272347	0	0.291688	0.289597	0.298484	0.673028	0.631915	0.149671	0	0.164616	0.25025	0.224806	0.093954	0	0.122085	0.15389	0.119211	0.298484	0.25025	0.15389	0.263054	0.263951								0.263502	0.263502	0.211073	0	0.225179	0.263054	0.249198	0.13409	0	0.14612	0.263951	0.225904
["Neonatal Astrocyte","Neonatal Neuron 1","Neonatal Neuron 2","Unknown","Oligodendrocyte Progenitor","Microglia Etc.","Hippocampal Pyramidal Cell","Cortical L2Â¨C5 Pyramidal Cell","Mature Oligodendrocyte","Adult Astrocyte","Interneuron","Cortical L6 Pyramidal Cell","Medium Spiny Neuron","Hippocampal Granule Cell"]	mouse_brain			2d_pca	500kb	0.610037	0.592786	0.565081	0.711971	0.696811	0.720967	0.887871	0.619613	0.598669	0.593401	0.715354	0.688912	0.417077	0.421636	0.393708	0.552567	0.518408	0.711971	0.715354	0.552567	0.710864	0.730855								0.720721	0.720721	0.655014	0.611062	0.592612	0.710864	0.709183	0.598279	0.598765	0.607285	0.730855	0.678719
["Neonatal Astrocyte","Neonatal Neuron 1","Neonatal Neuron 2","Unknown","Oligodendrocyte Progenitor","Microglia Etc.","Hippocampal Pyramidal Cell","Cortical L2Â¨C5 Pyramidal Cell","Mature Oligodendrocyte","Adult Astrocyte","Interneuron","Cortical L6 Pyramidal Cell","Medium Spiny Neuron","Hippocampal Granule Cell"]	mouse_brain			1d_pca	500kb	0.630423	0.649765	0.659697	0.69472	0.690538	0.70876	0.835542	0.595781	0.60835	0.610471	0.680027	0.677029	0.413563	0.413493	0.423308	0.510463	0.500183	0.69472	0.680027	0.510463	0.742627	0.633435								0.683699	0.683699	0.599276	0.607464	0.608738	0.742627	0.740287	0.605329	0.621839	0.624765	0.633435	0.630059
["Neonatal Astrocyte","Neonatal Neuron 1","Neonatal Neuron 2","Unknown","Oligodendrocyte Progenitor","Microglia Etc.","Hippocampal Pyramidal Cell","Cortical L2Â¨C5 Pyramidal Cell","Mature Oligodendrocyte","Adult Astrocyte","Interneuron","Cortical L6 Pyramidal Cell","Medium Spiny Neuron","Hippocampal Granule Cell"]	mouse_brain			1d_pca	500kb	0.662833	0.599582	0.661265	0.728176	0.728176	0.747256	0.93084	0.67334	0.661526	0.638619	0.720236	0.702268	0.457663	0.459333	0.431786	0.537468	0.52465	0.728176	0.720236	0.537468	0.703427	0.748758								0.725385	0.725385	0.694707	0.680698	0.650242	0.703427	0.69127	0.663031	0.653363	0.638811	0.748758	0.724233
["Neonatal Astrocyte","Neonatal Neuron 1","Neonatal Neuron 2","Unknown","Oligodendrocyte Progenitor","Microglia Etc.","Hippocampal Pyramidal Cell","Cortical L2Â¨C5 Pyramidal Cell","Mature Oligodendrocyte","Adult Astrocyte","Interneuron","Cortical L6 Pyramidal Cell","Medium Spiny Neuron","Hippocampal Granule Cell"]	mouse_brain			1d_pca	500kb	0.630423	0.51908	0.661265	0.70047	0.659697	0.760818	0.876964	0.674223	0.580902	0.671325	0.702373	0.698739	0.490168	0.358586	0.494163	0.518489	0.509058	0.70047	0.702373	0.518489	0.730885	0.714793								0.707567	0.707567	0.705255	0.604447	0.687067	0.700486	0.730885	0.654235	0.570725	0.665503	0.714793	0.677051
["Neonatal Astrocyte","Neonatal Neuron 1","Neonatal Neuron 2","Unknown","Oligodendrocyte Progenitor","Microglia Etc.","Hippocampal Pyramidal Cell","Cortical L2Â¨C5 Pyramidal Cell","Mature Oligodendrocyte","Adult Astrocyte","Interneuron","Cortical L6 Pyramidal Cell","Medium Spiny Neuron","Hippocampal Granule Cell"]	mouse_brain			1d_pca	500kb	0.625196	0.600627	0.595923	0.65656	0.640878	0.727439	0.896357	0.618711	0.630978	0.575212	0.648945	0.63637	0.385341	0.402942	0.37556	0.455243	0.441461	0.65656	0.648945	0.455243	0.649659	0.666782								0.655003	0.655003	0.633529	0.649659	0.591652	0.643634	0.642072	0.616553	0.624396	0.572544	0.666782	0.642445
["Neonatal Astrocyte","Neonatal Neuron 1","Neonatal Neuron 2","Unknown","Oligodendrocyte Progenitor","Microglia Etc.","Hippocampal Pyramidal Cell","Cortical L2Â¨C5 Pyramidal Cell","Mature Oligodendrocyte","Adult Astrocyte","Interneuron","Cortical L6 Pyramidal Cell","Medium Spiny Neuron","Hippocampal Granule Cell"]	mouse_brain			1d_pca	500kb	0.267642	0.306325	0.29953	0.286461	0.30162	0.597666	0.685747	0.138282	0.23895	0.167265	0.24962	0.240222	0.119902	0.170765	0.168414	0.160981	0.140917	0.306325	0.24962	0.170765	0.28278	0.251199								0.260012	0.260012	0.179204	0.28278	0.198812	0.269466	0.269366	0.132354	0.225451	0.16607	0.251199	0.233315
["Neonatal Astrocyte","Neonatal Neuron 1","Neonatal Neuron 2","Unknown","Oligodendrocyte Progenitor","Microglia Etc.","Hippocampal Pyramidal Cell","Cortical L2Â¨C5 Pyramidal Cell","Mature Oligodendrocyte","Adult Astrocyte","Interneuron","Cortical L6 Pyramidal Cell","Medium Spiny Neuron","Hippocampal Granule Cell"]	mouse_brain			1d_pca	500kb	0.412441	0.441715	0.407214	0.43126	0.42185	0.745649	0.772809	0.380962	0.39988	0.394389	0.375909	0.352576	0.210736	0.23276	0.222305	0.254482	0.224647	0.441715	0.39988	0.254482	0.442817	0.405594								0.409116	0.409116	0.395028	0.4127	0.40236	0.442817	0.422205	0.386101	0.405594	0.404131	0.335174	0.311503
["Neonatal Astrocyte","Neonatal Neuron 1","Neonatal Neuron 2","Unknown","Oligodendrocyte Progenitor","Microglia Etc.","Hippocampal Pyramidal Cell","Cortical L2Â¨C5 Pyramidal Cell","Mature Oligodendrocyte","Adult Astrocyte","Interneuron","Cortical L6 Pyramidal Cell","Medium Spiny Neuron","Hippocampal Granule Cell"]	mouse_brain			2d_pca	500kb	0.613696	0.632514	0.56874	0.452169	0.512284	0.726736	0.821341	0.633421	0.646809	0.583894	0.572334	0.558875	0.438708	0.47549	0.394528	0.331513	0.366719	0.632514	0.646809	0.47549	0.650074	0.65425								0.652155	0.652155	0.643683	0.650074	0.598352	0.531153	0.574561	0.635111	0.65425	0.583251	0.645866	0.556728
["Neonatal Astrocyte","Neonatal Neuron 1","Neonatal Neuron 2","Unknown","Oligodendrocyte Progenitor","Microglia Etc.","Hippocampal Pyramidal Cell","Cortical L2Â¨C5 Pyramidal Cell","Mature Oligodendrocyte","Adult Astrocyte","Interneuron","Cortical L6 Pyramidal Cell","Medium Spiny Neuron","Hippocampal Granule Cell"]	mouse_brain			1d_pca	500kb	0.657606	0.623628	0.699425	0.72713	0.684788	0.74737	0.913487	0.694226	0.666391	0.644839	0.719562	0.675167	0.50314	0.475344	0.457272	0.547898	0.492685	0.72713	0.719562	0.547898	0.698785	0.753448								0.725088	0.725088	0.696972	0.688552	0.654859	0.698785	0.667393	0.701241	0.656093	0.646363	0.753448	0.694674
["8c","1c","2c","4c","64c"]	embryo			cistopic	1M	0.230769	0.352564	0.232906	0.17735	0.252137	0.646152	0.624506	-0.00052	-3.44e-16	0.002689	0.155428	0.178232	-0.0054	0	-0.00106	0.067104	0.094716	0.352564	0.178232	0.094716	1	0.276732								0.199906	0.199906	0.010596	1	0.013519	0.142792	0.16024	0.010833	1.81e-16	0.014048	0.276732	0.265671
["8c","1c","2c","4c","64c"]	embryo			cistopic	1M	0.264957	0.352564	0.254274	0.168803	0.241453	0.645376	0.599012	0.005886	-3.44e-16	0.002742	0.154851	0.165081	0.004894	0	-0.00023	0.059067	0.089205	0.352564	0.165081	0.089205	1	0.275898								0.187843	0.187843	0.016776	1	0.013603	0.142396	0.1498	0.017252	1.81e-16	0.014101	0.275898	0.248925
["8c","1c","2c","4c","64c"]	embryo			cistopic	1M	0.254274	0.352564	0.254274	0.188034	0.241453	0.655106	0.600984	0.004358	-3.44e-16	0.002725	0.168012	0.169901	-0.00666	0	-0.00075	0.068543	0.094692	0.352564	0.169901	0.094692	1	0.277391								0.196027	0.196027	0.016261	1	0.013771	0.151569	0.153649	0.015674	1.81e-16	0.014072	0.277391	0.260902
["8c","1c","2c","4c","64c"]	embryo			cistopic	1M	0.356838	0.352564	0.316239	0.185897	0.254274	0.73448	0.596778	0.121501	-3.44e-16	0.065336	0.256627	0.276743	0.040984	0	-0.00091	0.107466	0.144702	0.356838	0.276743	0.144702	1	0.418574								0.296017	0.296017	0.164204	1	0.097364	0.216961	0.238092	0.110287	1.81e-16	0.063169	0.418574	0.391188
["8c","1c","2c","4c","64c"]	embryo			2d_pca	1M	0.354701	0	0.352564	0.465812	0.474359	0.683274	0.742926	0.001175	0	0.000313	0.439042	0.345126	0.001784	0	0.00073	0.313291	0.236296	0.474359	0.439042	0.313291	0.401809	0.505038								0.447548	0.447548	0.230181	0	0.14479	0.401809	0.322486	0.009172	0	0.009907	0.505038	0.39539
["8c","1c","2c","4c","64c"]	embryo			2d_pca	1M	0.354701	0.495726	0.504274	0.444444	0.444444	0.652685	0.769676	0.001175	0.410537	0.325998	0.393839	0.386233	0.001784	0.278533	0.295631	0.264327	0.267039	0.504274	0.410537	0.295631	0.543993	0.454056								0.417764	0.417764	0.230181	0.543993	0.397492	0.362346	0.354566	0.009172	0.339083	0.287638	0.454056	0.447167
["8c","1c","2c","4c","64c"]	embryo			2d_pca	1M	0.354701	0	0.523504	0.470085	0.440171	0.642755	0.764025	0.001175	0	0.40324	0.461588	0.419188	0.001784	0	0.309754	0.31127	0.270551	0.523504	0.461588	0.31127	0.492591	0.549801								0.470826	0.470826	0.230181	0	0.492591	0.41169	0.367603	0.009172	0	0.351353	0.549801	0.518775
["8c","1c","2c","4c","64c"]	embryo			2d_pca	1M	0.698718	0.662393	0.49359	0.544872	0.514957	0.833909	0.822335	0.645591	0.481679	0.438544	0.494849	0.48557	0.59452	0.55388	0.316726	0.348326	0.357803	0.698718	0.645591	0.59452	0.788534	0.596438								0.649728	0.649728	0.788534	0.515379	0.547757	0.437601	0.431267	0.552476	0.462451	0.374941	0.596438	0.5791
["8c","1c","2c","4c","64c"]	embryo			1d_pca	1M	0.352564	0.32906	0.491453	0.438034	0.401709	0.630675	0.575628	-0.00052	0.032487	0.30355	0.239734	0.127705	-4.9e-05	0.004889	0.273646	0.171978	0.087843	0.491453	0.30355	0.273646	0.482148	0.252009								0.312251	0.312251	0.208488	0.062562	0.482148	0.244556	0.148069	0.008308	0.034965	0.230891	0.252009	0.125308
["8c","1c","2c","4c","64c"]	embryo			1d_pca	1M	0.352564	0.480769	0.50641	0.442308	0.350427	0.619982	0.570308	-0.00052	0.251608	0.337251	0.249262	0.029211	-4.9e-05	0.268209	0.311177	0.199979	0.035743	0.50641	0.337251	0.311177	0.534951	0.262386								0.345541	0.345541	0.208488	0.31616	0.534951	0.253023	0.044063	0.008308	0.221288	0.255187	0.262386	0.030043
["8c","1c","2c","4c","64c"]	embryo			1d_pca	1M	0.352564	0.356838	0.418803	0.455128	0.401709	0.674852	0.567373	-0.00052	0.103016	0.154321	0.259396	0.190147	-4.9e-05	0.012903	0.096546	0.190739	0.128342	0.455128	0.259396	0.190739	0.258976	0.288366								0.269248	0.269248	0.208488	0.156397	0.258976	0.252508	0.195573	0.008308	0.090123	0.121036	0.288366	0.202882
["8c","1c","2c","4c","64c"]	embryo			1d_pca	1M	0.337607	0.326923	0.352564	0.512821	0.40812	0.667901	0.710955	0.007896	0.04236	0.014371	0.287523	0.143702	0.019385	0.024941	0.027763	0.237461	0.113107	0.512821	0.287523	0.237461	0.296379	0.294917								0.295646	0.295646	0.03277	0.063563	0.042465	0.296379	0.183841	0.015653	0.046014	0.021001	0.294917	0.125882
["8c","1c","2c","4c","64c"]	embryo			cistopic	1M	0.267094	0.352564	0.25	0.185897	0.25	0.656597	0.606338	0.011588	-3.44e-16	0.008181	0.161421	0.174203	0.010783	0	0.00241	0.068973	0.092228	0.352564	0.174203	0.092228	1	0.274336								0.196063	0.196063	0.022764	1	0.018983	0.14659	0.157393	0.022886	1.81e-16	0.019555	0.274336	0.259924
["8c","1c","2c","4c","64c"]	embryo			cistopic	1M	0.544872	0.551282	0.542735	0.418803	0.495726	0.764785	0.88714	0.368188	0.377942	0.382759	0.455487	0.448505	0.280813	0.331985	0.289228	0.273607	0.304061	0.551282	0.455487	0.331985	0.395199	0.606159								0.469033	0.469033	0.38118	0.382017	0.395199	0.382503	0.386538	0.370072	0.387942	0.384787	0.606159	0.568388
["8c","1c","2c","4c","64c"]	embryo			cistopic	1M	0.570513	0.495726	0.561966	0.412393	0.461538	0.86682	0.881751	0.405727	0.337492	0.410741	0.505492	0.531347	0.279837	0.286962	0.305972	0.301374	0.357348	0.570513	0.531347	0.357348	0.447684	0.706424								0.542082	0.542082	0.423356	0.343827	0.419874	0.412315	0.447684	0.402576	0.346169	0.415119	0.706424	0.686927
["8c","1c","2c","4c","64c"]	embryo			cistopic	1M	0.57265	0.641026	0.553419	0.412393	0.489316	0.850624	0.783098	0.439177	0.46253	0.397259	0.419018	0.433177	0.269522	0.370537	0.266402	0.251547	0.291694	0.641026	0.46253	0.370537	0.486532	0.571644								0.468547	0.468547	0.486532	0.462433	0.425745	0.350542	0.381283	0.412324	0.474825	0.385456	0.571644	0.531745
["8c","1c","2c","4c","64c"]	embryo			cistopic	1M	0.393162	0.399573	0.405983	0.292735	0.344017	0.733334	0.647213	0.121871	0.176369	0.159249	0.274757	0.259151	0.09768	0.13924	0.110585	0.130929	0.157537	0.405983	0.274757	0.157537	0.235874	0.395757								0.295581	0.295581	0.142707	0.184175	0.173736	0.235874	0.22812	0.124451	0.18714	0.164912	0.395757	0.349742
["8c","1c","2c","4c","64c"]	embryo			cistopic	1M	0.25641	0.352564	0.252137	0.179487	0.252137	0.685207	0.544605	-0.00108	-3.44e-16	-0.00216	0.205728	0.22513	0.00082	0	-0.00029	0.093914	0.140894	0.352564	0.22513	0.140894	1	0.346973								0.244289	0.244289	0.010139	1	0.008991	0.179831	0.198816	0.010287	1.81e-16	0.009191	0.346973	0.316733
["8c","1c","2c","4c","64c"]	embryo			2d_pca	1M	0.354701	0.487179	0.538462	0.478632	0.42094	0.635679	0.750386	0.001175	0.388819	0.476957	0.501567	0.42678	0.001784	0.221862	0.39545	0.344269	0.288856	0.538462	0.501567	0.39545	0.748789	0.62131								0.510969	0.510969	0.230181	0.515898	0.748789	0.43391	0.374066	0.009172	0.321728	0.357014	0.62131	0.527494
["8c","1c","2c","4c","64c"]	embryo			2d_pca	1M	0.519231	0.542735	0.476496	0.320513	0.371795	0.767264	0.779374	0.277081	0.252838	0.284824	0.279523	0.26034	0.246511	0.170794	0.148994	0.151796	0.158854	0.542735	0.284824	0.246511	0.378243	0.380494								0.297805	0.297805	0.307613	0.378243	0.32613	0.244639	0.236103	0.267248	0.201077	0.267647	0.380494	0.328282
["8c","1c","2c","4c","64c"]	embryo			2d_pca	1M	0.636752	0.566239	0.649573	0.382479	0.373932	0.770607	0.777258	0.411953	0.271391	0.373573	0.287213	0.309052	0.430853	0.242699	0.387491	0.215139	0.201063	0.649573	0.411953	0.430853	0.44643	0.395041								0.419166	0.419166	0.44643	0.338943	0.421597	0.258034	0.283836	0.395041	0.239296	0.347381	0.360941	0.369794
["8c","1c","2c","4c","64c"]	embryo			2d_pca	1M	0.510684	0.561966	0.521368	0.320513	0.348291	0.746558	0.743731	0.248221	0.304497	0.272201	0.253923	0.241599	0.251836	0.293128	0.245723	0.170693	0.165434	0.561966	0.304497	0.293128	0.367604	0.332256								0.313938	0.313938	0.264961	0.367604	0.289366	0.22701	0.223126	0.249647	0.273945	0.272641	0.332256	0.296693
["8c","1c","2c","4c","64c"]	embryo			2d_pca	1M	0.356838	0	0.358974	0.290598	0.363248	0.569027	0.593681	0.034904	0	0.03343	0.163184	0.148011	0.026028	0	0.025947	0.070243	0.086637	0.363248	0.163184	0.086637	0.155976	0.2174								0.181636	0.181636	0.071927	0	0.071346	0.155976	0.152473	0.036335	0	0.033492	0.2174	0.167523
["8c","1c","2c","4c","64c"]	embryo			2d_pca	1M	0.352564	0.529915	0.532051	0.587607	0.527778	0.706557	0.756752	-0.00052	0.490921	0.520395	0.572941	0.459168	-4.9e-05	0.342253	0.352747	0.449795	0.352339	0.587607	0.572941	0.449795	0.855542	0.652596								0.57943	0.57943	0.208488	0.807084	0.855542	0.521017	0.439058	0.008308	0.359501	0.380287	0.652596	0.497367
["8c","1c","2c","4c","64c"]	embryo			1d_pca	1M	0.352564	0.399573	0.425214	0.452991	0.416667	0.65954	0.585649	-0.00052	0.185485	0.159787	0.252377	0.210675	-4.9e-05	0.130208	0.106518	0.180995	0.150051	0.452991	0.252377	0.180995	0.266063	0.282305								0.262255	0.262255	0.208488	0.233206	0.266063	0.244864	0.215787	0.008308	0.167396	0.125273	0.282305	0.223286
["8c","1c","2c","4c","64c"]	embryo			1d_pca	1M	0.320513	0.450855	0.40812	0.344017	0.337607	0.669074	0.67028	0.054995	0.153266	0.145092	0.241393	0.218994	0.030952	0.132128	0.117225	0.132963	0.125624	0.450855	0.241393	0.132963	0.248196	0.305297								0.256131	0.256131	0.086155	0.248196	0.175658	0.220604	0.205854	0.054231	0.124323	0.140715	0.305297	0.267648
["8c","1c","2c","4c","64c"]	embryo			1d_pca	1M	0.446581	0.457265	0.344017	0.367521	0.367521	0.673663	0.665918	0.115656	0.178677	0.007561	0.228499	0.267297	0.137377	0.162531	0.016855	0.147118	0.159549	0.457265	0.267297	0.162531	0.263755	0.308207								0.2787	0.2787	0.215262	0.263755	0.031489	0.216462	0.254349	0.090248	0.148739	0.014717	0.269942	0.308207
["8c","1c","2c","4c","64c"]	embryo			1d_pca	1M	0.354701	0.489316	0.386752	0.32265	0.318376	0.665153	0.646408	0.13265	0.215129	0.128773	0.241055	0.166142	0.088414	0.244687	0.103894	0.137636	0.094042	0.489316	0.241055	0.244687	0.292469	0.295982								0.25413	0.25413	0.163586	0.292469	0.154638	0.222648	0.163451	0.128873	0.182483	0.127638	0.295982	0.198144
["8c","1c","2c","4c","64c"]	embryo			1d_pca	1M	0.352564	0.339744	0.352564	0.254274	0.267094	0.572993	0.600843	0.038428	0.083146	0.034687	0.132188	0.139677	0.025478	0.018339	0.026057	0.057028	0.056057	0.352564	0.139677	0.057028	0.138803	0.182423								0.157205	0.157205	0.07268	0.112713	0.067147	0.129131	0.138803	0.041026	0.083421	0.038197	0.182423	0.181231
["8c","1c","2c","4c","64c"]	embryo			1d_pca	1M	0.352564	0.344017	0.382479	0.431624	0.391026	0.738452	0.567573	-0.00052	0.050317	0.039122	0.114156	0.088007	-4.9e-05	0.05569	0.061563	0.138988	0.073793	0.431624	0.114156	0.138988	0.208488	0.124896								0.124155	0.124155	0.208488	0.075172	0.080079	0.123423	0.11389	0.008308	0.051988	0.03763	0.124896	0.080087
["8c","1c","2c","4c","64c"]	embryo			cistopic	1M	0.480769	0.615385	0.399573	0.367521	0.412393	0.778573	0.801632	0.267159	0.370634	0.243765	0.404444	0.418325	0.194011	0.307322	0.151238	0.239732	0.256179	0.615385	0.418325	0.307322	0.370657	0.535767								0.430551	0.430551	0.308824	0.370657	0.250595	0.344884	0.361149	0.250721	0.38488	0.254017	0.535767	0.53297
["8c","1c","2c","4c","64c"]	embryo			2d_pca	1M	0.442308	0.532051	0.455128	0.316239	0.350427	0.767299	0.725176	0.270439	0.268735	0.274741	0.273609	0.247632	0.143259	0.180849	0.152455	0.141284	0.151267	0.532051	0.274741	0.180849	0.355194	0.373406								0.292002	0.292002	0.300247	0.355194	0.302468	0.239739	0.225135	0.261305	0.228787	0.266927	0.373406	0.313756
["8c","1c","2c","4c","64c"]	embryo			1d_pca	1M	0.348291	0.510684	0.401709	0.314103	0.331197	0.672382	0.640162	0.082456	0.245603	0.114888	0.227623	0.201791	0.067308	0.277043	0.107957	0.118239	0.11654	0.510684	0.245603	0.277043	0.293205	0.28735								0.255579	0.255579	0.108046	0.293205	0.143936	0.210179	0.191044	0.084364	0.226511	0.111371	0.28735	0.248019
["8c","1c","2c","4c","64c"]	embryo			2d_pca	1M	0.354701	0	0.542735	0.478632	0.42094	0.635679	0.750386	0.001175	0	0.470898	0.501567	0.42678	0.001784	0	0.347228	0.344269	0.288856	0.542735	0.501567	0.347228	0.583009	0.62131								0.510969	0.510969	0.230181	0	0.583009	0.43391	0.374066	0.009172	0	0.403762	0.62131	0.527494
["8c","1c","2c","4c","64c"]	embryo			2d_pca	1M	0.519231	0.555556	0.467949	0.320513	0.371795	0.767264	0.779374	0.277081	0.337123	0.273498	0.279523	0.26034	0.246511	0.329827	0.158976	0.151796	0.158854	0.555556	0.337123	0.329827	0.404586	0.380494								0.345781	0.345781	0.307613	0.404586	0.298407	0.244639	0.236103	0.267248	0.301901	0.267794	0.380494	0.328282
["8c","1c","2c","4c","64c"]	embryo			2d_pca	1M	0.636752	0.613248	0.638889	0.382479	0.373932	0.770607	0.777258	0.411953	0.371799	0.361884	0.287213	0.309052	0.430853	0.379949	0.37262	0.215139	0.201063	0.638889	0.411953	0.430853	0.44643	0.395041								0.419166	0.419166	0.44643	0.433699	0.416692	0.258034	0.283836	0.395041	0.337128	0.331872	0.360941	0.369794
["8c","1c","2c","4c","64c"]	embryo			2d_pca	1M	0.510684	0.555556	0.42735	0.320513	0.348291	0.746558	0.743731	0.248221	0.311939	0.284568	0.253923	0.241599	0.251836	0.334254	0.176037	0.170693	0.165434	0.555556	0.311939	0.334254	0.346948	0.332256								0.320474	0.320474	0.264961	0.346948	0.3114	0.22701	0.223126	0.249647	0.297754	0.277089	0.332256	0.296693
["8c","1c","2c","4c","64c"]	embryo			2d_pca	1M	0.356838	0	0.358974	0.290598	0.363248	0.569027	0.593681	0.034904	0	0.04205	0.163184	0.148011	0.026028	0	0.028537	0.070243	0.086637	0.363248	0.163184	0.086637	0.155976	0.2174								0.181636	0.181636	0.071927	0	0.080707	0.155976	0.152473	0.036335	0	0.04186	0.2174	0.167523
["8c","1c","2c","4c","64c"]	embryo			2d_pca	1M	0.352564	0	0.547009	0.587607	0.527778	0.706557	0.756752	-0.00052	0	0.526696	0.572941	0.459168	-4.9e-05	0	0.431193	0.449795	0.352339	0.587607	0.572941	0.449795	0.82253	0.652596								0.57943	0.57943	0.208488	0	0.82253	0.521017	0.439058	0.008308	0	0.393804	0.652596	0.497367
["8c","1c","2c","4c","64c"]	embryo			1d_pca	1M	0.352564	0.438034	0.352564	0.450855	0.395299	0.65955	0.618442	-0.00052	0.18865	-0.00052	0.255136	0.176578	-4.9e-05	0.149162	-4.9e-05	0.189434	0.12205	0.450855	0.255136	0.189434	0.247465	0.285163								0.26498	0.26498	0.208488	0.233967	0.208488	0.247465	0.182286	0.008308	0.171524	0.008308	0.285163	0.189319
["8c","1c","2c","4c","64c"]	embryo			1d_pca	1M	0.382479	0.459402	0.397436	0.350427	0.367521	0.669074	0.675395	0.111823	0.145619	0.136626	0.235827	0.231814	0.096775	0.144989	0.10575	0.128972	0.14498	0.459402	0.235827	0.144989	0.225978	0.286858								0.249255	0.249255	0.137996	0.225978	0.166773	0.220368	0.221626	0.11162	0.121505	0.1329	0.286858	0.27076
["8c","1c","2c","4c","64c"]	embryo			1d_pca	1M	0.438034	0.440171	0.339744	0.367521	0.350427	0.673663	0.674922	0.128846	0.130027	0.00601	0.230715	0.236407	0.109905	0.092532	0.014964	0.153977	0.155003	0.440171	0.236407	0.155003	0.283753	0.284266								0.248166	0.248166	0.258873	0.283753	0.029054	0.21366	0.224958	0.096497	0.094787	0.013594	0.284266	0.276713
["8c","1c","2c","4c","64c"]	embryo			1d_pca	1M	0.5	0.448718	0.463675	0.318376	0.314103	0.665153	0.640934	0.24329	0.122516	0.173501	0.239202	0.17521	0.315088	0.088903	0.248583	0.137091	0.107455	0.5	0.24329	0.315088	0.283143	0.293921								0.253156	0.253156	0.283143	0.267714	0.201098	0.221013	0.170679	0.228913	0.091066	0.169381	0.293921	0.209135
["8c","1c","2c","4c","64c"]	embryo			1d_pca	1M	0.352564	0.333333	0.352564	0.254274	0.273504	0.572993	0.561475	0.038428	0.08177	0.034687	0.132683	0.153805	0.025478	0.014003	0.026057	0.057296	0.06706	0.352564	0.153805	0.06706	0.151572	0.19658								0.171167	0.171167	0.07268	0.11146	0.067147	0.129473	0.151572	0.041026	0.082097	0.038197	0.183099	0.19658
["8c","1c","2c","4c","64c"]	embryo			1d_pca	1M	0.352564	0.367521	0.393162	0.416667	0.397436	0.738452	0.572842	-0.00052	0.010303	0.049842	0.189422	0.076675	-4.9e-05	0.016608	0.075675	0.178771	0.074762	0.416667	0.189422	0.178771	0.208488	0.214006								0.200214	0.200214	0.208488	0.069496	0.097111	0.188093	0.100309	0.008308	0.015518	0.045333	0.214006	0.070479
["8c","1c","2c","4c","64c"]	embryo			2d_pca	1M	0.442308	0.532051	0.455128	0.316239	0.350427	0.767299	0.725176	0.270439	0.268735	0.274741	0.273609	0.247632	0.143259	0.180849	0.152455	0.141284	0.151267	0.532051	0.274741	0.180849	0.355194	0.373406								0.292002	0.292002	0.300247	0.355194	0.302468	0.239739	0.225135	0.261305	0.228787	0.266927	0.373406	0.313756
["8c","1c","2c","4c","64c"]	embryo			1d_pca	1M	0.348291	0.510684	0.401709	0.314103	0.331197	0.672382	0.640162	0.082456	0.245603	0.114888	0.227623	0.201791	0.067308	0.277043	0.107957	0.118239	0.11654	0.510684	0.245603	0.277043	0.293205	0.28735								0.255579	0.255579	0.108046	0.293205	0.143936	0.210179	0.191044	0.084364	0.226511	0.111371	0.28735	0.248019
["Neonatal Astrocyte","Neonatal Neuron 1","Neonatal Neuron 2","Unknown","Oligodendrocyte Progenitor","Microglia Etc.","Hippocampal Pyramidal Cell","Cortical L2Â¨C5 Pyramidal Cell","Mature Oligodendrocyte","Adult Astrocyte","Interneuron","Cortical L6 Pyramidal Cell","Medium Spiny Neuron","Hippocampal Granule Cell"]	mouse_brain			1d_pca	500kb	0.489284	0.555149	0.542081	0.63356	0.600627	0.720915	0.831076	0.48355	0.54851	0.540211	0.608981	0.580151	0.270979	0.352991	0.332513	0.422913	0.396532	0.63356	0.608981	0.422913	0.675034	0.565536								0.613525	0.613525	0.501298	0.546059	0.547486	0.675034	0.668705	0.483158	0.565536	0.547759	0.562289	0.51922
["Neonatal Astrocyte","Neonatal Neuron 1","Neonatal Neuron 2","Unknown","Oligodendrocyte Progenitor","Microglia Etc.","Hippocampal Pyramidal Cell","Cortical L2Â¨C5 Pyramidal Cell","Mature Oligodendrocyte","Adult Astrocyte","Interneuron","Cortical L6 Pyramidal Cell","Medium Spiny Neuron","Hippocampal Granule Cell"]	mouse_brain			1d_pca	500kb	0.605855	0.562467	0.659697	0.706743	0.657606	0.717865	0.921294	0.658272	0.616115	0.649289	0.712929	0.697049	0.455233	0.426118	0.477927	0.532299	0.508737	0.706743	0.712929	0.532299	0.727659	0.745792								0.71815	0.71815	0.690367	0.641946	0.667115	0.692485	0.727659	0.638023	0.603147	0.642195	0.745792	0.676712
["Neonatal Astrocyte","Neonatal Neuron 1","Neonatal Neuron 2","Unknown","Oligodendrocyte Progenitor","Microglia Etc.","Hippocampal Pyramidal Cell","Cortical L2Â¨C5 Pyramidal Cell","Mature Oligodendrocyte","Adult Astrocyte","Interneuron","Cortical L6 Pyramidal Cell","Medium Spiny Neuron","Hippocampal Granule Cell"]	mouse_brain			1d_pca	500kb	0.710925	0.648197	0.691584	0.68897	0.708312	0.744283	0.844772	0.677915	0.688992	0.658779	0.715993	0.688983	0.500701	0.484614	0.472965	0.534364	0.512833	0.710925	0.715993	0.534364	0.6959	0.767523								0.722224	0.722224	0.684258	0.6959	0.662159	0.681975	0.680123	0.681911	0.691578	0.666292	0.767523	0.70915
["Neonatal Astrocyte","Neonatal Neuron 1","Neonatal Neuron 2","Unknown","Oligodendrocyte Progenitor","Microglia Etc.","Hippocampal Pyramidal Cell","Cortical L2Â¨C5 Pyramidal Cell","Mature Oligodendrocyte","Adult Astrocyte","Interneuron","Cortical L6 Pyramidal Cell","Medium Spiny Neuron","Hippocampal Granule Cell"]	mouse_brain			1d_pca	500kb	0.232619	0.180345	0.269733	0.346053	0.29953	0.734257	0.685275	0.147364	0.0725	0.179666	0.25088	0.238866	0.079996	0.015432	0.107231	0.204436	0.165263	0.346053	0.25088	0.204436	0.300157	0.243984								0.263037	0.263037	0.20982	0.123961	0.217113	0.285319	0.300157	0.131112	0.066136	0.172552	0.243984	0.212277
["Neonatal Astrocyte","Neonatal Neuron 1","Neonatal Neuron 2","Unknown","Oligodendrocyte Progenitor","Microglia Etc.","Hippocampal Pyramidal Cell","Cortical L2Â¨C5 Pyramidal Cell","Mature Oligodendrocyte","Adult Astrocyte","Interneuron","Cortical L6 Pyramidal Cell","Medium Spiny Neuron","Hippocampal Granule Cell"]	mouse_brain			1d_pca	500kb	0.315212	0.298484	0.359122	0.516989	0.510193	0.758911	0.793642	0.359935	0.286285	0.348919	0.506124	0.513849	0.182002	0.101919	0.188169	0.3398	0.357187	0.516989	0.513849	0.357187	0.604396	0.453607								0.518256	0.518256	0.581334	0.385562	0.4664	0.590908	0.604396	0.266959	0.239853	0.288013	0.449457	0.453607
["Neonatal Astrocyte","Neonatal Neuron 1","Neonatal Neuron 2","Unknown","Oligodendrocyte Progenitor","Microglia Etc.","Hippocampal Pyramidal Cell","Cortical L2Â¨C5 Pyramidal Cell","Mature Oligodendrocyte","Adult Astrocyte","Interneuron","Cortical L6 Pyramidal Cell","Medium Spiny Neuron","Hippocampal Granule Cell"]	mouse_brain			1d_pca	500kb	0.555149	0.454783	0.618923	0.589127	0.556194	0.804211	0.878568	0.510672	0.426819	0.634993	0.594955	0.597194	0.355824	0.241745	0.457287	0.438942	0.418685	0.618923	0.634993	0.457287	0.711818	0.581757								0.640249	0.640249	0.580306	0.49878	0.711818	0.661839	0.689554	0.467333	0.385517	0.581757	0.547149	0.532269
["Neonatal Astrocyte","Neonatal Neuron 1","Neonatal Neuron 2","Unknown","Oligodendrocyte Progenitor","Microglia Etc.","Hippocampal Pyramidal Cell","Cortical L2Â¨C5 Pyramidal Cell","Mature Oligodendrocyte","Adult Astrocyte","Interneuron","Cortical L6 Pyramidal Cell","Medium Spiny Neuron","Hippocampal Granule Cell"]	mouse_brain			1d_pca	500kb	0.555149	0.63356	0.573968	0.598536	0.609514	0.70058	0.824566	0.508567	0.601462	0.578329	0.591626	0.60887	0.325585	0.420102	0.392234	0.407933	0.419743	0.63356	0.60887	0.420102	0.669014	0.61351								0.613381	0.613381	0.521063	0.602205	0.575212	0.6501	0.669014	0.512171	0.61351	0.595085	0.55078	0.56629
["Neonatal Astrocyte","Neonatal Neuron 1","Neonatal Neuron 2","Unknown","Oligodendrocyte Progenitor","Microglia Etc.","Hippocampal Pyramidal Cell","Cortical L2Â¨C5 Pyramidal Cell","Mature Oligodendrocyte","Adult Astrocyte","Interneuron","Cortical L6 Pyramidal Cell","Medium Spiny Neuron","Hippocampal Granule Cell"]	mouse_brain			1d_pca	500kb	0.496079	0.559331	0.533194	0.486147	0.439101	0.75769	0.792217	0.461536	0.515475	0.52526	0.428829	0.404168	0.281235	0.323408	0.320145	0.283838	0.259181	0.559331	0.52526	0.323408	0.536823	0.530623								0.532965	0.532965	0.474112	0.536823	0.535328	0.50714	0.503259	0.466642	0.510016	0.530623	0.379325	0.344247
["Neonatal Astrocyte","Neonatal Neuron 1","Neonatal Neuron 2","Unknown","Oligodendrocyte Progenitor","Microglia Etc.","Hippocampal Pyramidal Cell","Cortical L2Â¨C5 Pyramidal Cell","Mature Oligodendrocyte","Adult Astrocyte","Interneuron","Cortical L6 Pyramidal Cell","Medium Spiny Neuron","Hippocampal Granule Cell"]	mouse_brain			1d_pca	500kb	0.66022	0.525876	0.581286	0.649765	0.643492	0.781009	0.911164	0.65988	0.587188	0.600026	0.682939	0.668308	0.494888	0.363041	0.432193	0.505652	0.477927	0.66022	0.682939	0.505652	0.693908	0.693169								0.68802	0.68802	0.693908	0.627712	0.622478	0.682948	0.670492	0.638334	0.562827	0.590911	0.693169	0.676824
["Neonatal Astrocyte","Neonatal Neuron 1","Neonatal Neuron 2","Unknown","Oligodendrocyte Progenitor","Microglia Etc.","Hippocampal Pyramidal Cell","Cortical L2Â¨C5 Pyramidal Cell","Mature Oligodendrocyte","Adult Astrocyte","Interneuron","Cortical L6 Pyramidal Cell","Medium Spiny Neuron","Hippocampal Granule Cell"]	mouse_brain			1d_pca	500kb	0.375327	0.412964	0.397282	0.378986	0.361735	0.682884	0.803177	0.323951	0.392715	0.390211	0.280612	0.270356	0.180052	0.222415	0.217813	0.194126	0.17107	0.412964	0.392715	0.222415	0.400234	0.406037								0.402399	0.402399	0.335117	0.398825	0.400234	0.345077	0.338728	0.334133	0.406037	0.399616	0.244426	0.23296
["Neonatal Astrocyte","Neonatal Neuron 1","Neonatal Neuron 2","Unknown","Oligodendrocyte Progenitor","Microglia Etc.","Hippocampal Pyramidal Cell","Cortical L2Â¨C5 Pyramidal Cell","Mature Oligodendrocyte","Adult Astrocyte","Interneuron","Cortical L6 Pyramidal Cell","Medium Spiny Neuron","Hippocampal Granule Cell"]	mouse_brain			1d_pca	500kb	0.588082	0.470988	0.603764	0.70047	0.652901	0.76305	0.915067	0.618523	0.556855	0.629771	0.713422	0.682233	0.401845	0.296007	0.451508	0.521308	0.497679	0.70047	0.713422	0.521308	0.71596	0.720139								0.718043	0.718043	0.660658	0.625916	0.630398	0.71596	0.714257	0.591194	0.511716	0.641081	0.720139	0.661126
["Neonatal Astrocyte","Neonatal Neuron 1","Neonatal Neuron 2","Unknown","Oligodendrocyte Progenitor","Microglia Etc.","Hippocampal Pyramidal Cell","Cortical L2Â¨C5 Pyramidal Cell","Mature Oligodendrocyte","Adult Astrocyte","Interneuron","Cortical L6 Pyramidal Cell","Medium Spiny Neuron","Hippocampal Granule Cell"]	mouse_brain			1d_pca	500kb	0.560376	0.452692	0.53058	0.643492	0.659174	0.738109	0.885235	0.591994	0.52396	0.544573	0.645811	0.647757	0.343119	0.265969	0.338916	0.458631	0.463268	0.659174	0.647757	0.463268	0.657361	0.659002								0.652975	0.652975	0.615953	0.552632	0.562061	0.644051	0.657361	0.582523	0.512965	0.542416	0.659002	0.648646
["Neonatal Astrocyte","Neonatal Neuron 1","Neonatal Neuron 2","Unknown","Oligodendrocyte Progenitor","Microglia Etc.","Hippocampal Pyramidal Cell","Cortical L2Â¨C5 Pyramidal Cell","Mature Oligodendrocyte","Adult Astrocyte","Interneuron","Cortical L6 Pyramidal Cell","Medium Spiny Neuron","Hippocampal Granule Cell"]	mouse_brain			2d_pca	500kb	0.672243	0.55149	0.605332	0.741767	0.69472	0.720254	0.82431	0.65138	0.593451	0.612207	0.707829	0.683163	0.475484	0.42159	0.436158	0.565434	0.511091	0.741767	0.707829	0.565434	0.725746	0.712806								0.713006	0.713006	0.660242	0.608517	0.611501	0.713206	0.725746	0.65389	0.591992	0.625413	0.712806	0.653369
["Neonatal Astrocyte","Neonatal Neuron 1","Neonatal Neuron 2","Unknown","Oligodendrocyte Progenitor","Microglia Etc.","Hippocampal Pyramidal Cell","Cortical L2Â¨C5 Pyramidal Cell","Mature Oligodendrocyte","Adult Astrocyte","Interneuron","Cortical L6 Pyramidal Cell","Medium Spiny Neuron","Hippocampal Granule Cell"]	mouse_brain			2d_pca	500kb	0.602718	0.636174	0.631469	0.616832	0.647151	0.707666	0.845134	0.626398	0.685159	0.622021	0.664987	0.648136	0.448334	0.507169	0.454234	0.473217	0.470477	0.647151	0.685159	0.507169	0.709475	0.724507								0.689895	0.689895	0.681495	0.709475	0.628865	0.628593	0.652304	0.589128	0.671368	0.626698	0.724507	0.655325
["Neonatal Astrocyte","Neonatal Neuron 1","Neonatal Neuron 2","Unknown","Oligodendrocyte Progenitor","Microglia Etc.","Hippocampal Pyramidal Cell","Cortical L2Â¨C5 Pyramidal Cell","Mature Oligodendrocyte","Adult Astrocyte","Interneuron","Cortical L6 Pyramidal Cell","Medium Spiny Neuron","Hippocampal Granule Cell"]	mouse_brain			2d_pca	500kb	0.6069	0.634605	0.636696	0.497648	0.533717	0.735962	0.787238	0.654427	0.635921	0.635758	0.598374	0.555482	0.448796	0.477986	0.449552	0.349608	0.372586	0.636696	0.654427	0.477986	0.664319	0.669382								0.660025	0.660025	0.664319	0.634517	0.647062	0.557634	0.562113	0.655786	0.649061	0.636389	0.669382	0.563206
["Neonatal Astrocyte","Neonatal Neuron 1","Neonatal Neuron 2","Unknown","Oligodendrocyte Progenitor","Microglia Etc.","Hippocampal Pyramidal Cell","Cortical L2Â¨C5 Pyramidal Cell","Mature Oligodendrocyte","Adult Astrocyte","Interneuron","Cortical L6 Pyramidal Cell","Medium Spiny Neuron","Hippocampal Granule Cell"]	mouse_brain			2d_pca	500kb	0.184004	0	0.255097	0.233142	0.253528	0.611206	0.634195	0.0156	0	0.191217	0.163367	0.177418	-0.00293	0	0.113108	0.128055	0.144609	0.255097	0.191217	0.144609	0.28284	0.202873								0.20295	0.20295	0.087065	0	0.28284	0.171229	0.193524	0.019729	0	0.158251	0.202873	0.197434
["Neonatal Astrocyte","Neonatal Neuron 1","Neonatal Neuron 2","Unknown","Oligodendrocyte Progenitor","Microglia Etc.","Hippocampal Pyramidal Cell","Cortical L2Â¨C5 Pyramidal Cell","Mature Oligodendrocyte","Adult Astrocyte","Interneuron","Cortical L6 Pyramidal Cell","Medium Spiny Neuron","Hippocampal Granule Cell"]	mouse_brain			2d_pca	500kb	0.330894	0	0.329848	0.395191	0.407214	0.699952	0.844347	0.384769	0	0.349424	0.48353	0.474394	0.163338	0	0.135964	0.272034	0.270825	0.407214	0.48353	0.272034	0.663861	0.52182								0.49343	0.49343	0.663861	0	0.622598	0.467969	0.477231	0.276321	0	0.249486	0.52182	0.488394
["Neonatal Astrocyte","Neonatal Neuron 1","Neonatal Neuron 2","Unknown","Oligodendrocyte Progenitor","Microglia Etc.","Hippocampal Pyramidal Cell","Cortical L2Â¨C5 Pyramidal Cell","Mature Oligodendrocyte","Adult Astrocyte","Interneuron","Cortical L6 Pyramidal Cell","Medium Spiny Neuron","Hippocampal Granule Cell"]	mouse_brain			2d_pca	500kb	0.444328	0	0.48092	0.715107	0.685834	0.720469	0.892002	0.556582	0	0.529257	0.725502	0.699486	0.349649	0	0.352881	0.565456	0.53066	0.715107	0.725502	0.565456	0.719282	0.742069								0.730235	0.730235	0.679566	0	0.635178	0.718773	0.719282	0.478323	0	0.461734	0.742069	0.689403
["Neonatal Astrocyte","Neonatal Neuron 1","Neonatal Neuron 2","Unknown","Oligodendrocyte Progenitor","Microglia Etc.","Hippocampal Pyramidal Cell","Cortical L2Â¨C5 Pyramidal Cell","Mature Oligodendrocyte","Adult Astrocyte","Interneuron","Cortical L6 Pyramidal Cell","Medium Spiny Neuron","Hippocampal Granule Cell"]	mouse_brain			2d_pca	500kb	0.626242	0.576059	0.648719	0.585991	0.606377	0.726552	0.836299	0.611859	0.588521	0.620367	0.591702	0.578463	0.429727	0.399401	0.451439	0.42929	0.424533	0.648719	0.620367	0.451439	0.625413	0.629226								0.626465	0.626465	0.625413	0.591039	0.623727	0.618159	0.610578	0.611228	0.599243	0.629226	0.579139	0.559129
["Neonatal Astrocyte","Neonatal Neuron 1","Neonatal Neuron 2","Unknown","Oligodendrocyte Progenitor","Microglia Etc.","Hippocampal Pyramidal Cell","Cortical L2Â¨C5 Pyramidal Cell","Mature Oligodendrocyte","Adult Astrocyte","Interneuron","Cortical L6 Pyramidal Cell","Medium Spiny Neuron","Hippocampal Granule Cell"]	mouse_brain			2d_pca	500kb	0.600105	0.673288	0.608991	0.673811	0.646628	0.725371	0.905452	0.649259	0.641833	0.592306	0.69278	0.680256	0.439414	0.474951	0.42013	0.522866	0.500369	0.673811	0.69278	0.522866	0.671607	0.727323								0.698356	0.698356	0.649307	0.634902	0.58777	0.671607	0.668388	0.660493	0.660526	0.610087	0.727323	0.70396
["Neonatal Astrocyte","Neonatal Neuron 1","Neonatal Neuron 2","Unknown","Oligodendrocyte Progenitor","Microglia Etc.","Hippocampal Pyramidal Cell","Cortical L2Â¨C5 Pyramidal Cell","Mature Oligodendrocyte","Adult Astrocyte","Interneuron","Cortical L6 Pyramidal Cell","Medium Spiny Neuron","Hippocampal Granule Cell"]	mouse_brain			2d_pca	500kb	0.621537	0.63931	0.497648	0.599059	0.614741	0.757361	0.825234	0.661979	0.666067	0.547549	0.642199	0.617795	0.459369	0.507294	0.342079	0.434694	0.443558	0.63931	0.666067	0.507294	0.697509	0.670787								0.670986	0.670986	0.697509	0.687982	0.5649	0.62815	0.620954	0.639723	0.65481	0.544613	0.670787	0.62696
["Neonatal Astrocyte","Neonatal Neuron 1","Neonatal Neuron 2","Unknown","Oligodendrocyte Progenitor","Microglia Etc.","Hippocampal Pyramidal Cell","Cortical L2Â¨C5 Pyramidal Cell","Mature Oligodendrocyte","Adult Astrocyte","Interneuron","Cortical L6 Pyramidal Cell","Medium Spiny Neuron","Hippocampal Granule Cell"]	mouse_brain			2d_pca	500kb	0.589127	0.686357	0.555149	0.690016	0.732358	0.721222	0.911968	0.595552	0.638204	0.55615	0.707808	0.71035	0.390548	0.50345	0.369325	0.543833	0.550021	0.732358	0.71035	0.550021	0.732416	0.736431								0.714753	0.714753	0.63076	0.644009	0.568569	0.692162	0.732416	0.575146	0.644061	0.557517	0.736431	0.697923
["Neonatal Astrocyte","Neonatal Neuron 1","Neonatal Neuron 2","Unknown","Oligodendrocyte Progenitor","Microglia Etc.","Hippocampal Pyramidal Cell","Cortical L2Â¨C5 Pyramidal Cell","Mature Oligodendrocyte","Adult Astrocyte","Interneuron","Cortical L6 Pyramidal Cell","Medium Spiny Neuron","Hippocampal Granule Cell"]	mouse_brain			2d_pca	500kb	0.608991	0.575013	0.585468	0.582331	0.661265	0.694169	0.874147	0.662212	0.637606	0.600282	0.65581	0.65447	0.474827	0.439864	0.404606	0.448238	0.475988	0.661265	0.662212	0.475988	0.702397	0.710789								0.667331	0.667331	0.702397	0.633916	0.607017	0.621705	0.65228	0.635599	0.653046	0.605712	0.710789	0.668876
["Neonatal Astrocyte","Neonatal Neuron 1","Neonatal Neuron 2","Unknown","Oligodendrocyte Progenitor","Microglia Etc.","Hippocampal Pyramidal Cell","Cortical L2Â¨C5 Pyramidal Cell","Mature Oligodendrocyte","Adult Astrocyte","Interneuron","Cortical L6 Pyramidal Cell","Medium Spiny Neuron","Hippocampal Granule Cell"]	mouse_brain			2d_pca	500kb	0.587036	0.6069	0.580763	0.368531	0.459488	0.739223	0.818657	0.589148	0.63998	0.570195	0.470091	0.478946	0.38878	0.46015	0.398422	0.243943	0.297328	0.6069	0.63998	0.46015	0.654076	0.637185								0.64552	0.64552	0.608526	0.654076	0.575593	0.459487	0.494432	0.583858	0.637185	0.578562	0.503295	0.477845
["8c","1c","2c","4c","64c"]	embryo			cistopic	1M	0.326923	0.318376	0.301282	0.162393	0.179487	0.636881	0.58725	0.022549	0.019917	0.022822	0.093818	0.100809	0.004012	0.005231	0.012245	0.052823	0.049399	0.326923	0.100809	0.052823	0.100019	0.165682								0.123019	0.123019	0.047187	0.044332	0.041885	0.095761	0.100019	0.029149	0.026879	0.030406	0.165682	0.159755
["8c","1c","2c","4c","64c"]	embryo			cistopic	1M	0.356838	0.352564	0.32906	0.185897	0.254274	0.73448	0.596778	0.121501	-3.44e-16	0.075227	0.256627	0.276743	0.040984	0	0.006347	0.107466	0.144702	0.356838	0.276743	0.144702	1	0.418574								0.296017	0.296017	0.164204	1	0.108391	0.216961	0.238092	0.110287	1.81e-16	0.071691	0.418574	0.391188
["8c","1c","2c","4c","64c"]	embryo			cistopic	1M	0.564103	0.655983	0.589744	0.40812	0.452991	0.823846	0.839741	0.414839	0.46763	0.475195	0.475761	0.466957	0.258846	0.369945	0.345838	0.283032	0.286986	0.655983	0.475761	0.369945	0.486715	0.633299								0.488754	0.488754	0.440081	0.464547	0.486715	0.39793	0.395703	0.404985	0.482904	0.475878	0.633299	0.607322
["8c","1c","2c","4c","64c"]	embryo			cistopic	1M	0.25641	0.352564	0.25	0.179487	0.252137	0.685207	0.544605	-0.00108	-3.44e-16	-0.00182	0.205728	0.22513	0.00082	0	0.000567	0.093914	0.140894	0.352564	0.22513	0.140894	1	0.346973								0.244289	0.244289	0.010139	1	0.009316	0.179831	0.198816	0.010287	1.81e-16	0.009528	0.346973	0.316733
["8c","1c","2c","4c","64c"]	embryo			cistopic	1M	0.570513	0.497863	0.514957	0.412393	0.461538	0.86682	0.881751	0.405727	0.407858	0.41108	0.505492	0.531347	0.279837	0.309834	0.307304	0.301374	0.357348	0.570513	0.531347	0.357348	0.447684	0.706424								0.542082	0.542082	0.423356	0.412778	0.425532	0.412315	0.447684	0.402576	0.416361	0.410555	0.706424	0.686927
["8c","1c","2c","4c","64c"]	embryo			cistopic	1M	0.57265	0.630342	0.568376	0.412393	0.489316	0.850624	0.783098	0.439177	0.441359	0.407334	0.419018	0.433177	0.269522	0.354883	0.278652	0.251547	0.291694	0.630342	0.441359	0.354883	0.486532	0.571644								0.447642	0.447642	0.486532	0.443474	0.442574	0.350542	0.381283	0.412324	0.451889	0.390225	0.571644	0.531745
["8c","1c","2c","4c","64c"]	embryo			cistopic	1M	0.480769	0.547009	0.485043	0.367521	0.412393	0.778573	0.801632	0.267159	0.3206	0.268704	0.404444	0.418325	0.194011	0.26931	0.205561	0.239732	0.256179	0.547009	0.418325	0.26931	0.361149	0.535767								0.430551	0.430551	0.308824	0.324583	0.289462	0.344884	0.361149	0.250721	0.331952	0.266325	0.535767	0.53297
["8c","1c","2c","4c","64c"]	embryo			scvi	1M	0.314103	0.314103	0.376068	0.279915	0.326923	0.632899	0.585064	0.076269	0.081219	0.14306	0.1841	0.146612	0.002014	0.005447	0.082823	0.11698	0.095745	0.376068	0.1841	0.11698	0.212227	0.256171								0.202921	0.202921	0.137936	0.151643	0.212227	0.167998	0.144094	0.067279	0.069983	0.122715	0.256171	0.178996
["8c","1c","2c","4c","64c"]	embryo			scvi	1M	0.356838	0.403846	0.363248	0.301282	0.32906	0.592483	0.62773	0.131449	0.137432	0.140974	0.190934	0.138502	0.050392	0.078746	0.076009	0.118284	0.081578	0.403846	0.190934	0.118284	0.205549	0.257407								0.207957	0.207957	0.195798	0.179001	0.205549	0.174444	0.137257	0.113659	0.127068	0.122093	0.257407	0.169619
["8c","1c","2c","4c","64c"]	embryo			scvi	1M	0.401709	0.401709	0.412393	0.303419	0.339744	0.629399	0.657886	0.167142	0.178978	0.190272	0.199019	0.166472	0.106965	0.117671	0.129506	0.12508	0.097473	0.412393	0.199019	0.129506	0.224379	0.25414								0.214695	0.214695	0.197626	0.212395	0.224379	0.185849	0.165054	0.161267	0.170955	0.181323	0.25414	0.197009
["8c","1c","2c","4c","64c"]	embryo			scvi	1M	0.365385	0.367521	0.367521	0.275641	0.34188	0.644966	0.659346	0.109859	0.138537	0.136348	0.199367	0.174041	0.079529	0.091405	0.089687	0.111563	0.118253	0.367521	0.199367	0.118253	0.217832	0.259429								0.214592	0.214592	0.176843	0.217832	0.2147	0.18297	0.167639	0.093062	0.114624	0.112976	0.259429	0.210345
["8c","1c","2c","4c","64c"]	embryo			scvi	1M	0.33547	0.391026	0.354701	0.254274	0.344017	0.623039	0.603541	0.085738	0.108347	0.1035	0.206915	0.187036	0.005355	0.051408	0.048069	0.109443	0.126151	0.391026	0.206915	0.126151	0.187382	0.277037								0.223556	0.223556	0.120018	0.137841	0.128119	0.187382	0.1776	0.08219	0.10521	0.103013	0.277037	0.232132
["8c","1c","2c","4c","64c"]	embryo			scvi	1M	0.395299	0.399573	0.382479	0.275641	0.33547	0.61289	0.617461	0.179722	0.167132	0.168742	0.137558	0.160319	0.112296	0.094161	0.097299	0.077972	0.111621	0.399573	0.179722	0.112296	0.257908	0.193561								0.192137	0.192137	0.257908	0.239401	0.246388	0.133353	0.156728	0.153095	0.14122	0.143556	0.183528	0.193561
["8c","1c","2c","4c","64c"]	embryo			scvi	1M	0.418803	0.393162	0.405983	0.264957	0.346154	0.638253	0.644661	0.164198	0.119995	0.157872	0.156492	0.164954	0.126024	0.057254	0.110527	0.08962	0.119473	0.418803	0.164954	0.126024	0.208592	0.207138								0.177788	0.177788	0.208592	0.185083	0.202841	0.14811	0.16098	0.150391	0.103268	0.14444	0.207138	0.198515
["8c","1c","2c","4c","64c"]	embryo			scvi	1M	0.344017	0.416667	0.397436	0.24359	0.25	0.606627	0.598855	0.080801	0.134954	0.110641	0.192505	0.16905	-0.00214	0.093824	0.074451	0.103498	0.086838	0.416667	0.192505	0.103498	0.174345	0.26743								0.21108	0.21108	0.14717	0.1659	0.141622	0.174345	0.156707	0.069471	0.129568	0.10664	0.26743	0.230554
["8c","1c","2c","4c","64c"]	embryo			scvi	1M	0.487179	0.49359	0.49359	0.307692	0.380342	0.616127	0.604044	0.223984	0.229573	0.229466	0.260253	0.293703	0.140825	0.149955	0.149247	0.160235	0.189473	0.49359	0.293703	0.189473	0.290463	0.339976								0.304622	0.304622	0.282011	0.290463	0.289414	0.232144	0.277034	0.200084	0.203277	0.203998	0.339976	0.338313
["8c","1c","2c","4c","64c"]	embryo			scvi	1M	0.378205	0.401709	0.378205	0.282051	0.32265	0.645655	0.579236	0.189266	0.171551	0.159358	0.249769	0.247204	0.082545	0.123271	0.08509	0.144071	0.156324	0.401709	0.249769	0.156324	0.273375	0.328226								0.265558	0.265558	0.273375	0.199555	0.223948	0.222984	0.224567	0.158805	0.166008	0.13834	0.328226	0.313528
["8c","1c","2c","4c","64c"]	embryo			scvi	1M	0.367521	0	0.367521	0.279915	0.371795	0.663134	0.61359	0.124271	0	0.13352	0.201172	0.215876	0.069168	0	0.079848	0.115485	0.132652	0.371795	0.215876	0.132652	0.207571	0.261905								0.228026	0.228026	0.180934	0	0.199036	0.184269	0.207571	0.109648	0	0.115296	0.261905	0.252952
["8c","1c","2c","4c","64c"]	embryo			2d_lsi	1M	0.393162	0.365385	0.348291	0.534188	0.67735	0.877127	0.729236	0.124819	0.239475	0.222612	0.401865	0.499175	0.116462	0.16746	0.160543	0.336268	0.498095	0.67735	0.499175	0.498095	0.525434	0.486444								0.505188	0.505188	0.137775	0.2433	0.228326	0.383688	0.525434	0.132425	0.252746	0.234386	0.447807	0.486444
["8c","1c","2c","4c","64c"]	embryo			2d_lsi	1M	0.416667	0.34188	0.405983	0.344017	0.42735	0.734134	0.755764	0.092563	0.067557	0.156025	0.268258	0.270578	0.075966	0.052717	0.11759	0.146431	0.169863	0.42735	0.270578	0.169863	0.24864	0.370791								0.286454	0.286454	0.108574	0.07664	0.164696	0.233374	0.24864	0.098746	0.079306	0.166423	0.370791	0.334046
["8c","1c","2c","4c","64c"]	embryo			2d_lsi	1M	0.391026	0.386752	0.399573	0.559829	0.596154	0.750381	0.790643	0.194098	0.311731	0.31933	0.43275	0.468207	0.136244	0.201167	0.198009	0.354759	0.404639	0.596154	0.468207	0.404639	0.466601	0.495245								0.47414	0.47414	0.201288	0.319632	0.325845	0.398134	0.466601	0.205084	0.319489	0.328228	0.495245	0.481927
["8c","1c","2c","4c","64c"]	embryo			2d_lsi	1M	0.403846	0.388889	0.410256	0.630342	0.685897	0.846082	0.843576	0.163718	0.211487	0.251027	0.452238	0.461462	0.104228	0.151706	0.189219	0.384428	0.47703	0.685897	0.461462	0.47703	0.460839	0.500183								0.469193	0.469193	0.20031	0.218171	0.257585	0.427523	0.460839	0.155122	0.222567	0.261377	0.500183	0.477854
["8c","1c","2c","4c","64c"]	embryo			2d_lsi	1M	0.369658	0.461538	0.373932	0.561966	0.685897	0.763013	0.840922	0.138921	0.207926	0.254256	0.439505	0.430602	0.104656	0.210955	0.162435	0.347572	0.380044	0.685897	0.439505	0.380044	0.430974	0.503619								0.448052	0.448052	0.157406	0.217582	0.258596	0.403528	0.430974	0.142093	0.216322	0.266698	0.503619	0.443142
["8c","1c","2c","4c","64c"]	embryo			2d_lsi	1M	0.42094	0.326923	0.305556	0.495726	0.651709	0.705245	0.799578	0.111641	0.09812	0.109543	0.403096	0.405025	0.089286	0.061231	0.078406	0.302055	0.370176	0.651709	0.405025	0.370176	0.391936	0.494904								0.414638	0.414638	0.130931	0.10689	0.116998	0.356775	0.391936	0.115062	0.10959	0.121957	0.494904	0.436599
["8c","1c","2c","4c","64c"]	embryo			2d_lsi	1M	0.316239	0.418803	0.337607	0.608974	0.741453	0.694719	0.802646	0.079634	0.186478	0.171113	0.455637	0.473033	0.047554	0.139049	0.110417	0.367914	0.473236	0.741453	0.473033	0.473236	0.465256	0.52574								0.480516	0.480516	0.094001	0.191676	0.176935	0.417737	0.465256	0.087437	0.199512	0.183856	0.52574	0.496811
["8c","1c","2c","4c","64c"]	embryo			2d_pca	1M	0.536325	0.587607	0.619658	0.638889	0.683761	0.737588	0.820278	0.363005	0.397985	0.475607	0.590001	0.539672	0.220797	0.343734	0.455309	0.482859	0.451356	0.683761	0.590001	0.482859	0.694067	0.669359								0.596257	0.596257	0.694067	0.425783	0.579613	0.53755	0.51071	0.253755	0.385596	0.412073	0.669359	0.586001
["8c","1c","2c","4c","64c"]	embryo			2d_pca	1M	0.354701	0.346154	0.42094	0.478632	0.42094	0.63568	0.692684	0.001175	0.144004	0.095096	0.501567	0.42678	0.001784	-0.00595	0.105975	0.344269	0.288856	0.478632	0.501567	0.344269	0.43391	0.62131								0.510969	0.510969	0.230181	0.308897	0.166648	0.43391	0.374066	0.009172	0.105536	0.078229	0.62131	0.527494
["8c","1c","2c","4c","64c"]	embryo			2d_pca	1M	0.557692	0.536325	0.405983	0.33547	0.367521	0.771547	0.786256	0.344214	0.232118	0.249351	0.277253	0.252799	0.260975	0.164888	0.150492	0.15512	0.168451	0.557692	0.344214	0.260975	0.37271	0.368381								0.352292	0.352292	0.37271	0.343298	0.27527	0.244849	0.230579	0.333995	0.1869	0.243617	0.368381	0.318032
["8c","1c","2c","4c","64c"]	embryo			2d_pca	1M	0.344017	0	0.356838	0.290598	0.316239	0.620157	0.630232	-0.00073	0	0.000435	0.126392	0.108207	0.004261	0	0.005799	0.095131	0.082028	0.356838	0.126392	0.095131	0.123315	0.18835								0.149047	0.149047	0.039724	0	0.051974	0.123315	0.109501	0.00887	0	0.009615	0.18835	0.142557
["8c","1c","2c","4c","64c"]	embryo			2d_pca	1M	0.350427	0	0.348291	0.183761	0.247863	0.59467	0.593096	-0.00216	0	0.00821	-0.001	-0.00034	-0.00183	0	0.014989	0.000731	-0.00289	0.350427	0.00821	0.014989	0.187402	0.018913								0.020892	0.020892	0.187402	0	0.033897	0.014175	0.010695	0.007467	0	0.015099	0.018913	0.011005
["8c","1c","2c","4c","64c"]	embryo			2d_pca	1M	0.358974	0	0.358974	0.440171	0.448718	0.737471	0.750143	0.003372	0	0.003372	0.460318	0.471888	0.003207	0	0.003207	0.316011	0.341928	0.448718	0.471888	0.341928	0.426986	0.568891								0.481195	0.481195	0.258371	0	0.258371	0.40124	0.426986	0.010295	0	0.010295	0.568891	0.551171
["8c","1c","2c","4c","64c"]	embryo			2d_pca	1M	0.358974	0	0.358974	0.519231	0.519231	0.761422	0.812455	0.003372	0	0.004515	0.477495	0.472138	0.003207	0	0.003955	0.334424	0.330789	0.519231	0.477495	0.334424	0.46029	0.518567								0.486036	0.486036	0.258371	0	0.273047	0.457346	0.46029	0.010295	0	0.01088	0.518567	0.500088
["8c","1c","2c","4c","64c"]	embryo			2d_pca	1M	0.536325	0	0.442308	0.497863	0.457265	0.797984	0.899441	0.262892	0	0.251525	0.535098	0.497891	0.199344	0	0.195555	0.386327	0.313185	0.536325	0.535098	0.386327	0.495492	0.616604								0.543442	0.543442	0.42104	0	0.406289	0.4858	0.495492	0.201928	0	0.192157	0.616604	0.514771
["8c","1c","2c","4c","64c"]	embryo			2d_pca	1M	0.352564	0	0.519231	0.555556	0.583333	0.76242	0.852284	-0.00052	0	0.379091	0.570347	0.460323	-4.9e-05	0	0.346544	0.420757	0.400601	0.583333	0.570347	0.420757	0.59836	0.674849								0.57772	0.57772	0.208488	0	0.59836	0.505032	0.438915	0.008308	0	0.285824	0.674849	0.500079
["8c","1c","2c","4c","64c"]	embryo			2d_pca	1M	0.698718	0.636752	0.690171	0.544872	0.514957	0.833909	0.751496	0.645591	0.489532	0.592141	0.494849	0.48557	0.59452	0.442931	0.568853	0.348326	0.357803	0.698718	0.645591	0.59452	0.788534	0.596438								0.649728	0.649728	0.788534	0.486079	0.722917	0.437601	0.431267	0.552476	0.504691	0.508289	0.596438	0.5791
["8c","1c","2c","4c","64c"]	embryo			2d_pca	1M	0.685897	0.517094	0.649573	0.373932	0.352564	0.772016	0.81407	0.470442	0.211132	0.368361	0.303485	0.283492	0.522948	0.145269	0.374002	0.189462	0.188237	0.685897	0.470442	0.522948	0.49552	0.459343								0.476746	0.476746	0.49552	0.335115	0.421015	0.268702	0.25847	0.459343	0.166404	0.339397	0.390464	0.35082
["8c","1c","2c","4c","64c"]	embryo			2d_pca	1M	0.352564	0	0.527778	0.587607	0.527778	0.706557	0.758091	-0.00052	0	0.337689	0.572941	0.459168	-4.9e-05	0	0.356922	0.449795	0.352339	0.587607	0.572941	0.449795	0.521017	0.652596								0.57943	0.57943	0.208488	0	0.40793	0.521017	0.439058	0.008308	0	0.299293	0.652596	0.497367
["8c","1c","2c","4c","64c"]	embryo			2d_pca	1M	0.636752	0	0.623932	0.382479	0.373932	0.770607	0.754976	0.411953	0	0.351711	0.287213	0.309052	0.430853	0	0.36065	0.215139	0.201063	0.636752	0.411953	0.430853	0.44643	0.395041								0.419166	0.419166	0.44643	0	0.406234	0.258034	0.283836	0.395041	0	0.322315	0.360941	0.369794
["8c","1c","2c","4c","64c"]	embryo			2d_pca	1M	0.510684	0.561966	0.438034	0.320513	0.348291	0.746558	0.732042	0.248221	0.308106	0.278754	0.253923	0.241599	0.251836	0.204053	0.166821	0.170693	0.165434	0.561966	0.308106	0.251836	0.408012	0.332256								0.317205	0.317205	0.264961	0.408012	0.308089	0.22701	0.223126	0.249647	0.25946	0.269635	0.332256	0.296693
["8c","1c","2c","4c","64c"]	embryo			2d_pca	1M	0.442308	0.532051	0.542735	0.316239	0.350427	0.767299	0.710373	0.270439	0.272099	0.346691	0.273609	0.247632	0.143259	0.185687	0.196395	0.141284	0.151267	0.542735	0.346691	0.196395	0.379764	0.373406								0.354694	0.354694	0.300247	0.359614	0.379764	0.239739	0.225135	0.261305	0.231447	0.33273	0.373406	0.313756
["Endo","L2/3","L5","Astro","ODC","Vip","L4","MG","Pvalb","OPC","L6","Ndnf","Sst","MP"]	pfc			peakvi_2d	500kb	0.428343	0.467768	0.431007	0.519446	0.657432	0.797536	0.929694	0.449152	0.525167	0.466616	0.666081	0.705476	0.273519	0.337889	0.267853	0.476699	0.638161	0.657432	0.705476	0.638161	0.727348	0.713611								0.709539	0.709539	0.434876	0.498278	0.444253	0.635918	0.727348	0.48994	0.577443	0.516432	0.713611	0.692581
["Endo","L2/3","L5","Astro","ODC","Vip","L4","MG","Pvalb","OPC","L6","Ndnf","Sst","MP"]	pfc			peakvi	500kb	0.172083	0.172083	0.152904	0.249867	0.254662	0.661686	0.715144	0.082062	0.08687	0.089456	0.228338	0.221825	0.030695	0.008595	0.042047	0.124121	0.112434	0.254662	0.228338	0.124121	0.234375	0.245291								0.239709	0.239709	0.093021	0.10128	0.098196	0.234375	0.228894	0.109984	0.112076	0.119142	0.245291	0.237985
["Endo","L2/3","L5","Astro","ODC","Vip","L4","MG","Pvalb","OPC","L6","Ndnf","Sst","MP"]	pfc			scvi_2d	500kb	0.434204	0.393713	0.389984	0.807672	0.785828	0.852081	0.934076	0.418107	0.412315	0.428508	0.837726	0.799809	0.224019	0.18578	0.188135	0.860567	0.834108	0.807672	0.837726	0.860567	0.939182	0.758996								0.83953	0.83953	0.398822	0.388598	0.401208	0.939182	0.907417	0.46663	0.466891	0.486928	0.758996	0.718634
["Endo","L2/3","L5","Astro","ODC","Vip","L4","MG","Pvalb","OPC","L6","Ndnf","Sst","MP"]	pfc			scvi	500kb	0.314864	0.323921	0.322856	0.586574	0.700586	0.836531	0.862287	0.231224	0.313958	0.262606	0.588397	0.625895	0.114825	0.128165	0.136202	0.456339	0.662201	0.700586	0.625895	0.662201	0.726702	0.570635								0.629418	0.629418	0.236292	0.302487	0.256639	0.618055	0.726702	0.259574	0.358062	0.302491	0.570635	0.555106
["Endo","L2/3","L5","Astro","ODC","Vip","L4","MG","Pvalb","OPC","L6","Ndnf","Sst","MP"]	pfc			2d_lsi	500kb	0.439531	0.413958	0.432605	0.835908	0.841236	0.812462	0.904946	0.468263	0.57239	0.59376	0.823249	0.837073	0.245235	0.274074	0.297969	0.877855	0.893341	0.841236	0.837073	0.893341	0.862237	0.820768								0.840194	0.840194	0.458521	0.532521	0.55354	0.833166	0.862237	0.502729	0.639229	0.659751	0.820768	0.81925
["Endo","L2/3","L5","Astro","ODC","Vip","L4","MG","Pvalb","OPC","L6","Ndnf","Sst","MP"]	pfc			cistopic	500kb	0.509856	0.515184	0.513053	0.492275	0.493873	0.889104	0.96573	0.671704	0.677814	0.674751	0.701062	0.708366	0.433748	0.407675	0.434622	0.401343	0.457272	0.515184	0.708366	0.457272	0.689656	0.766704								0.71313	0.71313	0.629844	0.630075	0.630843	0.656275	0.689656	0.735207	0.748888	0.740814	0.766704	0.738258
["Endo","L2/3","L5","Astro","ODC","Vip","L4","MG","Pvalb","OPC","L6","Ndnf","Sst","MP"]	pfc			1d_lsi	500kb	0.388386	0.456047	0.490677	0.766116	0.783165	0.805465	0.87632	0.420576	0.535622	0.574372	0.759624	0.785434	0.213346	0.296805	0.319774	0.80126	0.824832	0.783165	0.785434	0.824832	0.854185	0.731616								0.788164	0.788164	0.402321	0.503093	0.533914	0.804917	0.854185	0.467695	0.594733	0.641892	0.726124	0.731616
["Endo","L2/3","L5","Astro","ODC","Vip","L4","MG","Pvalb","OPC","L6","Ndnf","Sst","MP"]	pfc			1d	500kb	0.733617	0.604156	0.750666	0.750133	0.772509	0.768877	0.898388	0.632901	0.526984	0.722282	0.812906	0.804834	0.582142	0.358235	0.71679	0.696541	0.789563	0.772509	0.812906	0.789563	0.890976	0.792633								0.8155	0.8155	0.729789	0.578038	0.781084	0.839726	0.890976	0.569338	0.500485	0.680791	0.792633	0.738111
["Endo","L2/3","L5","Astro","ODC","Vip","L4","MG","Pvalb","OPC","L6","Ndnf","Sst","MP"]	pfc			schicluster	500kb	0.627064	0.629196	0.508791	0.378263	0.412893	0.81698	0.818076	0.56077	0.588272	0.539327	0.498502	0.495316	0.673452	0.660231	0.481562	0.311214	0.363598	0.629196	0.588272	0.673452	0.668458	0.539287								0.596965	0.596965	0.639912	0.668458	0.576234	0.481845	0.487192	0.514129	0.539287	0.523366	0.535745	0.521059
["Endo","L2/3","L5","Astro","ODC","Vip","L4","MG","Pvalb","OPC","L6","Ndnf","Sst","MP"]	pfc			innerproduct	500kb	0.696857	0.651039	0.592435	0.864678	0.808205	0.788558	0.935014	0.801028	0.838594	0.813516	0.905921	0.874947	0.677676	0.658778	0.55498	0.947276	0.882764	0.864678	0.905921	0.947276	0.977897	0.889514								0.907722	0.907722	0.774768	0.799318	0.767728	0.943112	0.977897	0.838298	0.889514	0.873853	0.874892	0.794277
["Endo","L2/3","L5","Astro","ODC","Vip","L4","MG","Pvalb","OPC","L6","Ndnf","Sst","MP"]	pfc			fasthicrep	500kb	0.680874	0.62227	0.584443	0.875866	0.808737	0.7865	0.986027	0.819758	0.814011	0.798129	0.912117	0.877138	0.668808	0.521669	0.517316	0.951001	0.884104	0.875866	0.912117	0.951001	0.979892	0.885946								0.913653	0.913653	0.790188	0.759409	0.76312	0.953719	0.979892	0.859977	0.885946	0.84591	0.876817	0.796511
["oocyte","ZygM","ZygP"]	flyamer			scvi	1M
["Neonatal Neuron 1","Neonatal Neuron 2","Cortical L2Â¨C5 Pyramidal Cell","Cortical L6 Pyramidal Cell","Hippocampal Pyramidal Cell","Hippocampal Granule Cell","Interneuron","Medium Spiny Neuron","Neonatal Astrocyte","Adult Astrocyte","Oligodendrocyte Progenitor","Mature Oligodendrocyte","Microglia Etc.","Unknown"]	mouse_brain			peakvi_2d	10kb	0.405941	0.381188	0.370737	0.519802	0.528603	0.711825	0.892556	0.419325	0.445995	0.406425	0.584964	0.58289	0.243773	0.248303	0.240869	0.403634	0.410847	0.528603	0.584964	0.410847	0.595942	0.635465								0.594039	0.594039	0.422815	0.446971	0.405103	0.557684	0.595942	0.435863	0.464142	0.428263	0.635465	0.584668
["Neonatal Neuron 1","Neonatal Neuron 2","Cortical L2Â¨C5 Pyramidal Cell","Cortical L6 Pyramidal Cell","Hippocampal Pyramidal Cell","Hippocampal Granule Cell","Interneuron","Medium Spiny Neuron","Neonatal Astrocyte","Adult Astrocyte","Oligodendrocyte Progenitor","Mature Oligodendrocyte","Microglia Etc.","Unknown"]	mouse_brain			peakvi	10kb	0.246425	0.272277	0.228273	0.327833	0.348735	0.717784	0.6994	0.177389	0.176708	0.185647	0.268606	0.269547	0.077689	0.040512	0.074531	0.189451	0.186506	0.348735	0.269547	0.189451	0.289767	0.281258								0.280103	0.280103	0.189653	0.271775	0.196531	0.278957	0.289767	0.193414	0.147664	0.202664	0.281258	0.269493
["oocyte","ZygM","ZygP"]	flyamer			peakvi_2d	1M	0.626667	0.586667	0.613333	0.313333	0.413333	0.8262	0.882686	0.280462	0.278637	0.284053	0.359509	0.382517	0.170301	0.15963	0.177124	0.141486	0.185451	0.626667	0.382517	0.185451	0.295115	0.64831								0.401147	0.401147	0.26624	0.286279	0.272771	0.272832	0.295115	0.319156	0.293235	0.318823	0.64831	0.626096
["oocyte","ZygM","ZygP"]	flyamer			2d_lsi	1M	0.5	0.693333	0.48	0.373333	0.44	0.804604	0.703925	0.245586	0.170064	0.237672	0.181472	0.183139	0.03407	0.161948	0.030029	0.089961	0.08174	0.693333	0.245586	0.161948	0.379663	0.29437								0.258561	0.258561	0.277718	0.379663	0.273845	0.155805	0.159617	0.241876	0.125707	0.231416	0.29437	0.273864
["oocyte","ZygM","ZygP"]	flyamer			3dvi	1M	0.466667	0.613333	0.48	0.546667	0.646667	0.757507	0.925494	0.197904	-0.00836	0.096541	0.47376	0.504428	-0.04244	-0.02424	-0.10743	0.327614	0.447223	0.646667	0.504428	0.447223	0.445125	0.633862								0.514178	0.514178	0.25839	0.083534	0.170885	0.394733	0.445125	0.178867	0.010154	0.085488	0.633862	0.608591
["G1","Early-S","Mid-S","late-S"]	cell_cycle			3dvi	200kb	0.270613	0.269556	0.269556	0.269556	0.269556			-0.00026	-3.43e-16	-3.43e-16	-3.43e-16	-3.43e-16	-0.00024	0	0	0	0	0.270613	-3.43e-16	0	1	0.003042								0.005976	0.005976	0.169056	1	1	1	1	0.003042	0	0	0	0
["G1","Early-S","Mid-S","late-S"]	cell_cycle			scgad	200kb	0.531712	0.452431	0.572939	0.451374	0.56871	0.835344	0.842674	0.249837	0.252789	0.32395	0.391713	0.420007	0.230733	0.235406	0.275615	0.296355	0.396894	0.572939	0.420007	0.396894	0.383923	0.48051								0.423016	0.423016	0.263495	0.306987	0.334416	0.336447	0.383923	0.242459	0.219127	0.31865	0.48051	0.470973
["G1","Early-S","Mid-S","late-S"]	cell_cycle			scgad	200kb	0.502114	0.428118	0.598309	0.460888	0.483087	0.835344	0.8138	0.228633	0.270455	0.349629	0.398743	0.39934	0.20645	0.238045	0.309496	0.306314	0.306332	0.598309	0.39934	0.309496	0.402398	0.488576								0.402885	0.402885	0.241243	0.402398	0.368833	0.342591	0.350668	0.222344	0.207552	0.336601	0.488576	0.473373
["G1","Early-S","Mid-S","late-S"]	cell_cycle			scgad	200kb	0.5	0.448203	0.483087	0.526427	0.565539	0.835347	0.803995	0.231128	0.265274	0.260694	0.397203	0.431177	0.204584	0.244333	0.211106	0.381128	0.377115	0.565539	0.431177	0.381128	0.393425	0.484209								0.434122	0.434122	0.242598	0.317088	0.311457	0.348836	0.393425	0.225769	0.23226	0.228431	0.472558	0.484209
["G1","Early-S","Mid-S","late-S"]	cell_cycle			scgad	200kb	0.496829	0.541226	0.495772	0.454545	0.566596	0.835344	0.758566	0.233089	0.307299	0.235413	0.382823	0.424864	0.20634	0.260491	0.211256	0.298483	0.371283	0.566596	0.424864	0.371283	0.388231	0.47873								0.427847	0.427847	0.244702	0.337629	0.248146	0.325442	0.388231	0.22759	0.286376	0.228952	0.47873	0.476466
["G1","Early-S","Mid-S","late-S"]	cell_cycle			scgad	200kb	0.513742	0.42389	0.470402	0.453488	0.564482	0.835344	0.771263	0.237902	0.247211	0.266389	0.388584	0.420245	0.20763	0.218834	0.21263	0.300837	0.36913	0.564482	0.420245	0.36913	0.383967	0.485346								0.42325	0.42325	0.248682	0.370412	0.338411	0.330459	0.383967	0.233067	0.189199	0.223711	0.485346	0.471488
["G1","Early-S","Mid-S","late-S"]	cell_cycle			cistopic	200kb	0.621564	0.773784	0.600423	0.379493	0.454545	0.930854	0.920299	0.3954	0.514806	0.375854	0.467513	0.495259	0.352604	0.501945	0.311769	0.298126	0.364186	0.773784	0.514806	0.501945	0.521525	0.679974								0.516498	0.516498	0.432054	0.521525	0.414048	0.363342	0.404546	0.368354	0.511568	0.348085	0.679974	0.652029
["G1","Early-S","Mid-S","late-S"]	cell_cycle			1d_lsi	200kb	0.343552	0.414376	0.637421	0.310782	0.367865	0.738726	0.769727	0.074102	0.156407	0.400804	0.241914	0.199461	0.031707	0.12942	0.353161	0.155989	0.171385	0.637421	0.400804	0.353161	0.408451	0.397501								0.402902	0.402902	0.106651	0.16066	0.408451	0.194618	0.170375	0.061717	0.158051	0.397501	0.350116	0.260865
["G1","Early-S","Mid-S","late-S"]	cell_cycle			1d	200kb	0.440803	0.349894	0.562368	0.288584	0.446089	0.783844	0.780152	0.145993	0.095084	0.274786	0.328185	0.351123	0.137803	0.028232	0.219468	0.169072	0.259439	0.562368	0.351123	0.259439	0.295312	0.485029								0.355906	0.355906	0.151335	0.130224	0.282576	0.25678	0.295312	0.146714	0.079835	0.272291	0.485029	0.447785
["G1","Early-S","Mid-S","late-S"]	cell_cycle			selfish	200kb	0.459831	0.575053	0.465116	0.363636	0.470402	0.837652	0.79169	0.245297	0.345342	0.219982	0.279213	0.254135	0.174606	0.318244	0.148681	0.208272	0.260654	0.575053	0.345342	0.318244	0.374278	0.350569								0.347778	0.347778	0.260909	0.374278	0.247503	0.238593	0.234526	0.236372	0.324783	0.202833	0.350569	0.28672
["G1","Early-S","Mid-S","late-S"]	cell_cycle			innerproduct	200kb	0.694503	0.726216	0.706131	0.55074	0.692389	0.880326	0.808518	0.46723	0.462945	0.466202	0.502872	0.512523	0.402622	0.462802	0.392523	0.434861	0.453119	0.726216	0.512523	0.462802	0.493176	0.615294								0.514666	0.514666	0.493176	0.466569	0.490905	0.429944	0.491535	0.447379	0.463058	0.447382	0.615294	0.540082
["G1","Early-S","Mid-S","late-S"]	cell_cycle			fasthicrep	200kb	0.716702	0.768499	0.699789	0.54334	0.571882	0.874811	0.795542	0.494256	0.481181	0.4576	0.525308	0.513396	0.440713	0.50076	0.393569	0.446836	0.447924	0.768499	0.525308	0.50076	0.519286	0.6479								0.528442	0.528442	0.519286	0.483149	0.482011	0.446177	0.445721	0.474865	0.482798	0.439112	0.6479	0.613251
["oocyte","ZygM","ZygP"]	flyamer			selfish	1M	0.466667	0.52	0.513333	0.326667	0.406667	0.675	0.613669	0.076477	0.078619	0.121163	0.135655	0.154129	0.041905	0.097292	0.06295	0.099647	0.135027	0.52	0.154129	0.135027	0.135329	0.256172								0.177101	0.177101	0.081607	0.084918	0.122078	0.120483	0.135329	0.098088	0.099075	0.146501	0.23224	0.256172
["oocyte","ZygM","ZygP"]	flyamer			scgad	1M	0.64	0.633333	0.633333	0.54	0.533333	0.703102	0.642522	0.00621	0.004263	0.004263	0.074662	0.06064	0.019799	0.005719	0.005719	0.073255	0.09252	0.64	0.074662	0.09252	0.178645	0.072617								0.082507	0.082507	0.148994	0.178645	0.178645	0.095516	0.082381	0.018111	0.015694	0.015694	0.072617	0.072075
["oocyte","ZygM","ZygP"]	flyamer			scgad	1M	0.64	0.62	0.646667	0.54	0.533333	0.703102	0.642522	0.00621	-0.01261	0.021799	0.074662	0.06064	0.019799	-0.01643	0.028537	0.073255	0.09252	0.646667	0.074662	0.09252	0.284535	0.072617								0.082507	0.082507	0.148994	0.076727	0.284535	0.095516	0.082381	0.018111	0.00674	0.024996	0.072617	0.072075
["oocyte","ZygM","ZygP"]	flyamer			scgad	1M	0.64	0.62	0.646667	0.54	0.533333	0.703102	0.642522	0.00621	-0.01261	0.021799	0.074662	0.06064	0.019799	-0.01643	0.028537	0.073255	0.09252	0.646667	0.074662	0.09252	0.284535	0.072617								0.082507	0.082507	0.148994	0.076727	0.284535	0.095516	0.082381	0.018111	0.00674	0.024996	0.072617	0.072075
["oocyte","ZygM","ZygP"]	flyamer			scgad	1M	0.64	0.646667	0.633333	0.54	0.533333	0.703102	0.642522	0.00621	0.021799	0.004774	0.074662	0.06064	0.019799	0.028537	0.006054	0.073255	0.09252	0.646667	0.074662	0.09252	0.284535	0.072617								0.082507	0.082507	0.148994	0.284535	0.18173	0.095516	0.082381	0.018111	0.024996	0.015965	0.072617	0.072075
["oocyte","ZygM","ZygP"]	flyamer			scgad	1M	0.64	0.633333	0.646667	0.54	0.533333	0.703102	0.642522	0.00621	0.004263	0.021799	0.074662	0.06064	0.019799	0.005719	0.028537	0.073255	0.09252	0.646667	0.074662	0.09252	0.284535	0.072617								0.082507	0.082507	0.148994	0.178645	0.284535	0.095516	0.082381	0.018111	0.015694	0.024996	0.072617	0.072075
["oocyte","ZygM","ZygP"]	flyamer			1d_lsi	1M	0.42	0.66	0.433333	0.346667	0.386667	0.680138	0.531458	0.10947	0.117867	0.084887	0.065492	0.046649	-0.00969	0.087075	-0.02327	0.057203	0.080536	0.66	0.117867	0.087075	0.26723	0.130313								0.140108	0.140108	0.114811	0.26723	0.097222	0.068195	0.054345	0.130313	0.094944	0.100104	0.118282	0.079196
["oocyte","ZygM","ZygP"]	flyamer			1d	1M	0.62	0.62	0.62	0.38	0.413333	0.566716	0.604567	-0.01261	-0.01261	-0.01261	0.162868	0.088925	-0.01643	-0.01643	-0.01643	0.066256	0.024981	0.62	0.162868	0.066256	0.142154	0.26787								0.185739	0.185739	0.076727	0.076727	0.076727	0.142154	0.088907	0.00674	0.00674	0.00674	0.26787	0.130616
["oocyte","ZygM","ZygP"]	flyamer			innerproduct	1M	0.6	0.533333	0.586667	0.413333	0.46	0.792695	0.852388	0.06657	0.080427	0.055855	0.106788	0.083583	0.173111	0.051214	0.154024	0.087723	0.095073	0.6	0.106788	0.173111	0.10345	0.154328								0.122994	0.122994	0.077585	0.10345	0.068915	0.102237	0.086043	0.083116	0.090176	0.071298	0.154328	0.122473
["oocyte","ZygM","ZygP"]	flyamer			fasthicrep	1M	0.506667	0.586667	0.52	0.386667	0.4	0.768673	0.75006	0.13984	0.084097	0.152489	0.295881	0.141257	0.073829	0.145533	0.139338	0.130982	0.072306	0.586667	0.295881	0.145533	0.241156	0.45445								0.315102	0.315102	0.144043	0.091396	0.150515	0.241156	0.131356	0.16121	0.103524	0.180353	0.45445	0.195145
["oocyte","ZygM","ZygP"]	flyamer			schicluster	1M	0.553333	0.673333	0.653333	0.466667	0.586667	0.874208	0.972771	0.313096	0.362803	0.403598	0.497865	0.532165	0.202286	0.291927	0.303466	0.260376	0.356671	0.673333	0.532165	0.356671	0.430756	0.798533								0.542857	0.542857	0.311112	0.34643	0.397682	0.377972	0.430756	0.336229	0.401006	0.428096	0.798533	0.733832
["oocyte","ZygM","ZygP"]	flyamer			cistopic	1M	0.44	0.586667	0.44	0.373333	0.473333	0.961878	0.879083	0.123105	0.194309	0.10332	0.356119	0.401962	-0.04324	0.124639	-0.0582	0.175313	0.232218	0.586667	0.401962	0.232218	0.31706	0.612774								0.417828	0.417828	0.147659	0.223304	0.130532	0.273699	0.31706	0.129488	0.1951	0.109174	0.612774	0.612488
["Neonatal Neuron 1","Neonatal Neuron 2","Cortical L2Â¨C5 Pyramidal Cell","Cortical L6 Pyramidal Cell","Hippocampal Pyramidal Cell","Hippocampal Granule Cell","Interneuron","Medium Spiny Neuron","Neonatal Astrocyte","Adult Astrocyte","Oligodendrocyte Progenitor","Mature Oligodendrocyte","Microglia Etc.","Unknown"]	mouse_brain			scgad	500kb	0.632514	0.530058	0.685834	0.766858	0.807109	0.809751	0.930564	0.672552	0.605651	0.66845	0.743153	0.749965	0.470115	0.36958	0.513126	0.594828	0.613952															0.68231	0.645448	0.66992	0.740305	0.753591	0.673545	0.581972	0.677658	0.754316	0.754428
["Neonatal Neuron 1","Neonatal Neuron 2","Cortical L2Â¨C5 Pyramidal Cell","Cortical L6 Pyramidal Cell","Hippocampal Pyramidal Cell","Hippocampal Granule Cell","Interneuron","Medium Spiny Neuron","Neonatal Astrocyte","Adult Astrocyte","Oligodendrocyte Progenitor","Mature Oligodendrocyte","Microglia Etc.","Unknown"]	mouse_brain			cistopic	500kb	0.279428	0.354785	0.271177	0.291529	0.342134	0.727695	0.71492	0.265615	0.357789	0.249319	0.387813	0.402354	0.145844	0.210041	0.137888	0.176575	0.225793															0.280343	0.373065	0.263232	0.364821	0.396004	0.275662	0.364333	0.260591	0.452454	0.433612
["Neonatal Neuron 1","Neonatal Neuron 2","Cortical L2Â¨C5 Pyramidal Cell","Cortical L6 Pyramidal Cell","Hippocampal Pyramidal Cell","Hippocampal Granule Cell","Interneuron","Medium Spiny Neuron","Neonatal Astrocyte","Adult Astrocyte","Oligodendrocyte Progenitor","Mature Oligodendrocyte","Microglia Etc.","Unknown"]	mouse_brain			1d_lsi	500kb	0.239824	0.337734	0.349285	0.394939	0.373487	0.677639	0.656734	0.138512	0.273875	0.282285	0.282773	0.241578	0.043087	0.151447	0.16282	0.264197	0.217131															0.161609	0.278091	0.286491	0.298435	0.275048	0.147831	0.294411	0.302558	0.288173	0.228768
["Neonatal Neuron 1","Neonatal Neuron 2","Cortical L2Â¨C5 Pyramidal Cell","Cortical L6 Pyramidal Cell","Hippocampal Pyramidal Cell","Hippocampal Granule Cell","Interneuron","Medium Spiny Neuron","Neonatal Astrocyte","Adult Astrocyte","Oligodendrocyte Progenitor","Mature Oligodendrocyte","Microglia Etc.","Unknown"]	mouse_brain			1d	500kb	0.464796	0.376238	0.421892	0.590209	0.548955	0.731764	0.884166	0.509582	0.432085	0.43705	0.611174	0.558444	0.284305	0.182576	0.23373	0.430258	0.386753															0.540218	0.457877	0.469557	0.604214	0.580703	0.497411	0.427758	0.426163	0.634228	0.549902
["Neonatal Neuron 1","Neonatal Neuron 2","Cortical L2Â¨C5 Pyramidal Cell","Cortical L6 Pyramidal Cell","Hippocampal Pyramidal Cell","Hippocampal Granule Cell","Interneuron","Medium Spiny Neuron","Neonatal Astrocyte","Adult Astrocyte","Oligodendrocyte Progenitor","Mature Oligodendrocyte","Microglia Etc.","Unknown"]	mouse_brain			schicluster	500kb	0.589109	0.582508	0.60341	0.70462	0.680968	0.852259	0.909018	0.583212	0.586479	0.615017	0.661354	0.654008	0.409678	0.418007	0.451004	0.519527	0.503346															0.57878	0.583682	0.605581	0.693389	0.703368	0.602231	0.603695	0.638232	0.640462	0.618482
["Neonatal Neuron 1","Neonatal Neuron 2","Cortical L2Â¨C5 Pyramidal Cell","Cortical L6 Pyramidal Cell","Hippocampal Pyramidal Cell","Hippocampal Granule Cell","Interneuron","Medium Spiny Neuron","Neonatal Astrocyte","Adult Astrocyte","Oligodendrocyte Progenitor","Mature Oligodendrocyte","Microglia Etc.","Unknown"]	mouse_brain			selfish	500kb	0.479098	0.506051	0.515952	0.548405	0.555556	0.754073	0.818134	0.4748	0.518162	0.508666	0.539694	0.543357	0.250642	0.330453	0.327502	0.374119	0.390347															0.49634	0.512554	0.505394	0.576852	0.571559	0.4727	0.540674	0.529058	0.5179	0.530052
["Neonatal Neuron 1","Neonatal Neuron 2","Cortical L2Â¨C5 Pyramidal Cell","Cortical L6 Pyramidal Cell","Hippocampal Pyramidal Cell","Hippocampal Granule Cell","Interneuron","Medium Spiny Neuron","Neonatal Astrocyte","Adult Astrocyte","Oligodendrocyte Progenitor","Mature Oligodendrocyte","Microglia Etc.","Unknown"]	mouse_brain			innerproduct	500kb	0.682618	0.688119	0.707921	0.665017	0.650165	0.861973	0.93033	0.67857	0.678604	0.673871	0.698141	0.719694	0.501218	0.520358	0.508575	0.515658	0.556009															0.671272	0.669093	0.66234	0.733094	0.809493	0.697272	0.699643	0.697251	0.674615	0.653582
["Neonatal Neuron 1","Neonatal Neuron 2","Cortical L2Â¨C5 Pyramidal Cell","Cortical L6 Pyramidal Cell","Hippocampal Pyramidal Cell","Hippocampal Granule Cell","Interneuron","Medium Spiny Neuron","Neonatal Astrocyte","Adult Astrocyte","Oligodendrocyte Progenitor","Mature Oligodendrocyte","Microglia Etc.","Unknown"]	mouse_brain			fasthicrep	500kb	0.630363	0.642464	0.634763	0.640814	0.717822	0.816386	0.938432	0.656993	0.662528	0.658054	0.717873	0.713244	0.476119	0.497234	0.490081	0.504057	0.550103															0.661773	0.663276	0.658096	0.674235	0.69185	0.664159	0.673488	0.669904	0.783353	0.747873
["Neonatal Neuron 1","Neonatal Neuron 2","Cortical L2Â¨C5 Pyramidal Cell","Cortical L6 Pyramidal Cell","Hippocampal Pyramidal Cell","Hippocampal Granule Cell","Interneuron","Medium Spiny Neuron","Neonatal Astrocyte","Adult Astrocyte","Oligodendrocyte Progenitor","Mature Oligodendrocyte","Microglia Etc.","Unknown"]	mouse_brain			selfish	200kb	0.491199	0.572607	0.532453	0.630363	0.605611	0.679203	0.826919	0.500949	0.519256	0.489895	0.618105	0.606763	0.165156	0.325295	0.192712	0.446911	0.411501															0.543674	0.517467	0.515588	0.606999	0.617346	0.4807	0.537733	0.483648	0.645563	0.609956
["Neonatal Neuron 1","Neonatal Neuron 2","Cortical L2Â¨C5 Pyramidal Cell","Cortical L6 Pyramidal Cell","Hippocampal Pyramidal Cell","Hippocampal Granule Cell","Interneuron","Medium Spiny Neuron","Neonatal Astrocyte","Adult Astrocyte","Oligodendrocyte Progenitor","Mature Oligodendrocyte","Microglia Etc.","Unknown"]	mouse_brain			innerproduct	200kb	0.690319	0.710671	0.735424	0.706821	0.705721	0.866575	0.934306	0.698365	0.719595	0.708421	0.752826	0.750078	0.51904	0.545529	0.557011	0.561257	0.562688															0.690551	0.715443	0.698406	0.785195	0.783555	0.716901	0.733575	0.728937	0.730329	0.726797
["Neonatal Neuron 1","Neonatal Neuron 2","Cortical L2Â¨C5 Pyramidal Cell","Cortical L6 Pyramidal Cell","Hippocampal Pyramidal Cell","Hippocampal Granule Cell","Interneuron","Medium Spiny Neuron","Neonatal Astrocyte","Adult Astrocyte","Oligodendrocyte Progenitor","Mature Oligodendrocyte","Microglia Etc.","Unknown"]	mouse_brain			fasthicrep	200kb	0.647965	0.651265	0.728273	0.673267	0.729373	0.856137	0.914667	0.68993	0.685338	0.694992	0.722391	0.737382	0.506478	0.525	0.556263	0.522012	0.566852															0.687362	0.684381	0.68431	0.68533	0.71524	0.703334	0.697259	0.716699	0.777287	0.771875
["L2/3","L4","L5","L6","Ndnf","Vip","Pvalb","Sst","Astro","ODC","OPC","MG","MP","Endo"]	pfc			cistopic	500kb	0.339371	0.374534	0.339904	0.378263	0.418753	0.874892	0.88138	0.525645	0.535589	0.512473	0.542577	0.582192	0.314217	0.320039	0.290991	0.307379	0.393846															0.495083	0.507475	0.484955	0.512547	0.581473	0.582722	0.588932	0.566402	0.596178	0.5956
["L2/3","L4","L5","L6","Ndnf","Vip","Pvalb","Sst","Astro","ODC","OPC","MG","MP","Endo"]	pfc			vade	500kb	0.280767	0.354822	0.266383	0.330847	0.321257	0.76491	0.832375	0.302814	0.381476	0.315678	0.458985	0.461671	0.209634	0.267741	0.182618	0.259375	0.314673															0.298008	0.369737	0.302497	0.430485	0.451009	0.339555	0.422118	0.361831	0.517235	0.491416
["L2/3","L4","L5","L6","Ndnf","Vip","Pvalb","Sst","Astro","ODC","OPC","MG","MP","Endo"]	pfc			cistopic	500kb	0.488546	0.636654	0.409696	0.457645	0.481087	0.874918	0.968237	0.704372	0.742589	0.689548	0.738697	0.73825	0.405891	0.522984	0.357672	0.399938	0.427281															0.669928	0.725074	0.642703	0.701414	0.729788	0.756565	0.772831	0.758673	0.791481	0.754919
["L2/3","L4","L5","L6","Ndnf","Vip","Pvalb","Sst","Astro","ODC","OPC","MG","MP","Endo"]	pfc			higashi	200kb	0.815663		0.698988	0.611082	0.641449	0.822528	0.966042	0.846303		0.807784	0.776593	0.793017	0.874746		0.646035	0.519192	0.601121															0.925976		0.83532	0.740899	0.777075	0.784022		0.788276	0.824668	0.816807
["L2/3","L4","L5","L6","Ndnf","Vip","Pvalb","Sst","Astro","ODC","OPC","MG","MP","Endo"]	pfc			scgad	200kb	0.688865	0.64358	0.711241	0.815663	0.816196	0.859078	0.975663	0.618165	0.620872	0.760716	0.863591	0.866981	0.426665	0.441024	0.651267	0.881326	0.880756															0.8048	0.716204	0.813337	0.971765	0.976278	0.511923	0.559617	0.723233	0.779558	0.782101
["L2/3","L4","L5","L6","Ndnf","Vip","Pvalb","Sst","Astro","ODC","OPC","MG","MP","Endo"]	pfc			1d_lsi	200kb	0.443793	0.561534	0.458178	0.721897	0.86521	0.852262	0.943245	0.536919	0.641085	0.637051	0.775405	0.852164	0.265016	0.373392	0.332618	0.667508	0.897627															0.514105	0.603396	0.600031	0.751359	0.88672	0.583571	0.700893	0.696219	0.810611	0.824568
["L2/3","L4","L5","L6","Ndnf","Vip","Pvalb","Sst","Astro","ODC","OPC","MG","MP","Endo"]	pfc			1d	200kb	0.732019	0.418753	0.785296	0.779968	0.762387	0.77639	0.953561	0.695563	0.289676	0.722118	0.842128	0.830661	0.530548	0.186171	0.628277	0.751925	0.727517															0.869921	0.397371	0.833678	0.834543	0.857158	0.586645	0.241513	0.644952	0.855274	0.810174
["L2/3","L4","L5","L6","Ndnf","Vip","Pvalb","Sst","Astro","ODC","OPC","MG","MP","Endo"]	pfc			selfish	200kb	0.200852	0.208311	0.212573	0.271177	0.305274	0.725407	0.665022	0.087808	0.115037	0.142	0.157024	0.173793	0.041385	0.047245	0.063679	0.120698	0.119235															0.099363	0.124009	0.147074	0.162306	0.190762	0.115229	0.144135	0.174166	0.182494	0.177285
["L2/3","L4","L5","L6","Ndnf","Vip","Pvalb","Sst","Astro","ODC","OPC","MG","MP","Endo"]	pfc			innerproduct	200kb	0.862547	0.608418	0.639851	0.875333	0.871604	0.898906	0.989379	0.811536	0.78326	0.773381	0.917922	0.91819	0.766341	0.506866	0.506837	0.951392	0.95036															0.843091	0.733159	0.725924	0.958426	0.965122	0.790479	0.851105	0.838245	0.88335	0.877992
["L2/3","L4","L5","L6","Ndnf","Vip","Pvalb","Sst","Astro","ODC","OPC","MG","MP","Endo"]	pfc			fasthicrep	200kb	0.746937	0.62227	0.700053	0.866276	0.872136	0.89637	0.930535	0.788624	0.805202	0.810409	0.914128	0.920897	0.647714	0.562276	0.614903	0.950689	0.95194															0.77366	0.75576	0.775567	0.950814	0.968244	0.813832	0.870885	0.857349	0.883239	0.880267
["L2/3","L4","L5","L6","Ndnf","Vip","Pvalb","Sst","Astro","ODC","OPC","MG","MP","Endo"]	pfc			vade	500kb	0.209377	0.261588	0.208844	0.120938	0.138519	0.656738	0.621053	0.106666	0.120917	0.110899	0.082746	0.081733	0.068599	0.117619	0.090863	0.022856	0.031978															0.118847	0.137039	0.122963	0.095237	0.092805	0.132739	0.143025	0.136836	0.135931	0.121359
["L2/3","L4","L5","L6","Ndnf","Vip","Pvalb","Sst","Astro","ODC","OPC","MG","MP","Endo"]	pfc			higashi	500kb	0.428343		0.432072	0.511987	0.560469	0.779886	0.942748	0.574445		0.55183	0.703305	0.721895	0.356247		0.349401	0.447466	0.501996															0.555856		0.538608	0.659989	0.711823	0.613184		0.585067	0.766775	0.74078
["L2/3","L4","L5","L6","Ndnf","Vip","Pvalb","Sst","Astro","ODC","OPC","MG","MP","Endo"]	pfc			fasthicrep	200kb
["L2/3","L4","L5","L6","Ndnf","Vip","Pvalb","Sst","Astro","ODC","OPC","MG","MP","Endo"]	pfc			1d_lsi	500kb	0.426212	0.394246	0.461375	0.767182	0.782099	0.805451	0.907952	0.422243	0.515155	0.524883	0.760519	0.790409	0.22857	0.256476	0.287712	0.800584	0.82637															0.409346	0.481331	0.489294	0.805665	0.857706	0.462793	0.57724	0.588784	0.727107	0.73749
["L2/3","L4","L5","L6","Ndnf","Vip","Pvalb","Sst","Astro","ODC","OPC","MG","MP","Endo"]	pfc			1d	500kb	0.762387	0.509323	0.635056	0.767714	0.730421	0.768877	0.892026	0.659335	0.480038	0.675052	0.820089	0.803236	0.597398	0.316809	0.502365	0.722838	0.698502															0.757874	0.552076	0.709246	0.851172	0.855891	0.592848	0.440981	0.654339	0.795881	0.761042
["L2/3","L4","L5","L6","Ndnf","Vip","Pvalb","Sst","Astro","ODC","OPC","MG","MP","Endo"]	pfc			schicluster	500kb	0.615344	0.589771	0.632392	0.375599	0.404369	0.816947	0.822327	0.543538	0.571919	0.5674	0.489281	0.50058	0.664285	0.643988	0.725457	0.317665	0.372093															0.623295	0.63242	0.628459	0.465643	0.492652	0.497211	0.537469	0.532157	0.537431	0.525936
["L2/3","L4","L5","L6","Ndnf","Vip","Pvalb","Sst","Astro","ODC","OPC","MG","MP","Endo"]	pfc			selfish	500kb	0.194992	0.251465	0.26585	0.266915	0.274374	0.643066	0.627039	0.09333	0.148438	0.156265	0.153016	0.156675	0.042551	0.091581	0.098968	0.105414	0.113															0.103442	0.150857	0.158038	0.157421	0.163809	0.121843	0.183173	0.191471	0.182505	0.177403
["L2/3","L4","L5","L6","Ndnf","Vip","Pvalb","Sst","Astro","ODC","OPC","MG","MP","Endo"]	pfc			innerproduct	500kb	0.696857	0.570591	0.63399	0.864678	0.808205	0.788558	0.980656	0.801028	0.815344	0.830595	0.905921	0.874947	0.677676	0.521963	0.578331	0.947276	0.882764															0.774768	0.757516	0.784456	0.943112	0.977897	0.838298	0.891629	0.890545	0.874892	0.794277
["L2/3","L4","L5","L6","Ndnf","Vip","Pvalb","Sst","Astro","ODC","OPC","MG","MP","Endo"]	pfc			fasthicrep	500kb	0.680874	0.61854	0.614278	0.875866	0.808737	0.7865	0.985816	0.819758	0.807473	0.821456	0.912117	0.877138	0.668808	0.51473	0.551328	0.951001	0.884104															0.790188	0.749491	0.770885	0.953719	0.979892	0.859977	0.884471	0.887611	0.876817	0.796511
["ODC","OPC","MGC","Foxp2","Amy-Exc","ASC","Lamp5","EC","MSN-D1","Vip","L6b","PC","SubCtx-Cplx","Pvalb","Pvalb-ChC","Lamp5-Lhx6","Sst","L6-CT","Chd7","L6-IT","Sncg","VLMC","MSN-D2","L2/3-IT","L6-IT-Car3","L5/6-NP","L5-IT","L4-IT","L5-ET"]	human_brain		subcluster	cistopic	500kb	0.251535	0.305016	0.236437	0.272696	0.290111			0.490075	0.522706	0.472233	0.516993	0.518321		0.152453	0.19243	0.140254	0.171152	0.170453		0.305016	0.522706	0.19243	0.445271	0.642996	0.525508	0.111993											0.525508	0.414443	0.444322	0.398706	0.438001	0.445271		0.608415
["ODC","OPC","MGC","Foxp2","Amy-Exc","ASC","Lamp5","EC","MSN-D1","Vip","L6b","PC","SubCtx-Cplx","Pvalb","Pvalb-ChC","Lamp5-Lhx6","Sst","L6-CT","Chd7","L6-IT","Sncg","VLMC","MSN-D2","L2/3-IT","L6-IT-Car3","L5/6-NP","L5-IT","L4-IT","L5-ET"]	human_brain		subcluster	snapatac	500kb	0.385798	0.457196	0.362513	0.531838	0.566629			0.597075	0	0.604652	0.733792	0.743655		0.228188	0	0.201158	0.456787	0.521249		0.566629	0.743655	0.521249	1	0.74896	0.744372	0.235748											0.744372	0.510832	1	0.510207	0.726366	0.74919		0.725312
["ZygP","oocyte","ZygM"]	oocyte_zygote		subcluster	2d_lsi	1M	0.38	0.42	0.42	0.206667	0.233333			0.009073	-0.00226	-0.00231	0.051019	0.007359		-0.01124	-0.00836	0.01352	0.034142	0.009279		0.42	0.051019	0.034142	0.06436	0.158364	0.091524	0.033039											0.091524	0.021115	0.011082	0.010928	0.06436	0.027689		0.024793
["ZygP","oocyte","ZygM"]	oocyte_zygote		subcluster	2d_lsi	1M	0.44	0.38	0.373333	0.173333	0.233333			-0.00136	-0.00564	0.002395	-0.02538	-0.01839		0.003904	-0.00941	-0.00595	-0.00767	0.001677		0.44	0.002395	0.003904	0.014754	0.019738	0.016068	0.032608											0.016068	0.012362	0.007679	0.014754	0.007035	0.009424		0.01372
["ZygP","oocyte","ZygM"]	oocyte_zygote		subcluster	2d_lsi	1M	0.426667	0.42	0.4	0.206667	0.26			-0.0062	0.004605	-0.01173	0.014554	0.015396		-0.00328	0.023103	-0.01091	0.008181	0.024689		0.426667	0.015396	0.024689	0.03535	0.078748	0.048795	0.03267											0.048795	0.007304	0.017623	0.002314	0.03535	0.033521		0.00848
["ZygP","oocyte","ZygM"]	oocyte_zygote		subcluster	2d_lsi	1M	0.406667	0.386667	0.393333	0.246667	0.206667			0.001637	-0.00584	-0.00045	-0.0034	0.002704		-0.01237	-0.00537	0.004573	0.00176	0.000878		0.406667	0.002704	0.004573	0.027163	0.060373	0.037469	0.033422											0.037469	0.014511	0.007526	0.012087	0.022981	0.027163		0.016823
["CA1","MGE","PC","ANP","ASC","ODC","Inh","EC","OLF","VLMC","MGC","CA3","DG","Other"]	mouse_hippocampus_50_strata	["CA1","CA3","DG","MGE"]	subcluster	snapatac	600kb	0.816705	0.635284	0.647573	0.603833	0.641116			0.700344	0.537237	0.702755	0.67584	0.702584		0.793399	0.499227	0.604739	0.457222	0.551264		0.816705	0.702755	0.793399	0.737734	0.785313	0.70514	0.372091		0.852197	0.685014	0.799812	0.833621	0.787746	0.685572	0.394379		0.685572	0.70514	0.737734	0.651366	0.684775	0.597901	0.640687		0.67066
["CA1","MGE","PC","ANP","ASC","ODC","Inh","EC","OLF","VLMC","MGC","CA3","DG","Other"]	mouse_hippocampus_4_strata	["CA1","CA3","DG","MGE"]	subcluster	snapatac	600kb	0.797126	0.466569	0.657988	0.627161	0.611539			0.689102	0.192769	0.673289	0.6764	0.679052		0.797077	0.078114	0.594633	0.547894	0.549152		0.797126	0.689102	0.797077	0.731169	0.743963	0.691352	0.288019		0.88482	0.72902	0.842445	0.799439	0.732401	0.729492	0.345698		0.729492	0.691352	0.731169	0.649666	0.643934	0.625224	0.631419		0.655648
["CA1","MGE","PC","ANP","ASC","ODC","Inh","EC","OLF","VLMC","MGC","CA3","DG","Other"]	mouse_hippocampus_offset_2Mb	["CA1","CA3","DG","MGE"]	subcluster	snapatac	600kb	0.800458	0.697771	0.852322	0.598	0.595709			0.683472	0.582429	0.739764	0.6759	0.672458		0.75411	0.484004	0.850588	0.456082	0.456525		0.852322	0.739764	0.850588	0.743831	0.785965	0.741631	0.410339		0.85253	0.682913	0.799915	0.831483	0.786372	0.683475	0.397985		0.683475	0.741631	0.70813	0.736442	0.743831	0.59761	0.597391		0.664856
["CA1","MGE","PC","ANP","ASC","ODC","Inh","EC","OLF","VLMC","MGC","CA3","DG","Other"]	mouse_hippocampus	["CA1","CA3","DG","MGE"]	subcluster	snapatac	600kb	0.816705	0.635284	0.647573	0.603833	0.641116			0.700344	0.537237	0.702755	0.67584	0.702584		0.793399	0.499227	0.604739	0.457222	0.551264		0.816705	0.702755	0.793399	0.737734	0.785313	0.70514	0.372091		0.852197	0.685014	0.799812	0.833621	0.787746	0.685572	0.394379		0.685572	0.70514	0.737734	0.651366	0.684775	0.597901	0.640687		0.67066
["CA1","MGE","PC","ANP","ASC","ODC","Inh","EC","OLF","VLMC","MGC","CA3","DG","Other"]	mouse_hippocampus	["CA1","CA3","DG","MGE"]	subcluster	snapatac	600kb	0.797126	0.466569	0.657988	0.627161	0.611539			0.689102	0.192769	0.673289	0.6764	0.679052		0.797077	0.078114	0.594633	0.547894	0.549152		0.797126	0.689102	0.797077	0.731169	0.743963	0.691352	0.288019		0.88482	0.72902	0.842445	0.799439	0.732401	0.729492	0.345698		0.729492	0.691352	0.731169	0.649666	0.643934	0.625224	0.631419		0.655648
["CA1","MGE","PC","ANP","ASC","ODC","Inh","EC","OLF","VLMC","MGC","CA3","DG","Other"]	mouse_hippocampus	["CA1","CA3","DG","MGE"]	subcluster	snapatac	600kb	0.820246	0.717351	0.630702	0.663195	0.660696			0.708827	0.595739	0.698445	0.700096	0.702469		0.805759	0.521822	0.599304	0.556156	0.563883		0.820246	0.708827	0.805759	0.745839	0.78655	0.711015	0.376812		0.85253	0.682913	0.799915	0.831483	0.785296	0.683475	0.397363		0.683475	0.711015	0.745839	0.714096	0.687931	0.635256	0.642403		0.679298
["CA1","MGE","PC","ANP","ASC","ODC","Inh","EC","OLF","VLMC","MGC","CA3","DG","Other"]	mouse_hippocampus	["CA1","CA3","DG","MGE"]	subcluster	snapatac	200kb	0.79171	0.501979	0.603208	0.55905	0.572381			0.717142	0.283446	0.648444	0.646132	0.654162		0.77804	0.132727	0.537203	0.403712	0.415381		0.79171	0.717142	0.77804	0.718524	0.76954	0.719312	0.430311		0.831558	0.594149	0.735982	0.714627	0.786888	0.594921	0.357018		0.594921	0.719312	0.718524	0.67806	0.613437	0.561945	0.574721		0.720102
["CA1","MGE","PC","ANP","ASC","ODC","Inh","EC","OLF","VLMC","MGC","CA3","DG","Other"]	mouse_hippocampus	["CA1","CA3","DG","MGE"]	subcluster	snapatac	200kb	0.701104	0.463237	0.600292	0.563841	0.541346			0.655933	0.176162	0.627685	0.649758	0.638717		0.626162	0.074803	0.528732	0.465983	0.437644		0.701104	0.655933	0.626162	0.639459	0.750979	0.658599	0.375975		0.846538	0.660928	0.779268	0.791175	0.699743	0.661571	0.295948		0.661571	0.658599	0.639459	0.596672	0.585958	0.577797	0.578013		0.678921
["CA1","MGE","PC","ANP","ASC","ODC","Inh","EC","OLF","VLMC","MGC","CA3","DG","Other"]	mouse_hippocampus	["CA1","CA3","DG","MGE"]	subcluster	snapatac	200kb	0.780671	0.50177	0.630077	0.54197	0.560508			0.705561	0.282489	0.667778	0.636171	0.656462		0.787743	0.133061	0.575628	0.377297	0.417978		0.780671	0.705561	0.787743	0.707552	0.768546	0.707823	0.399425		0.85253	0.675648	0.800676	0.814263	0.795393	0.676263	0.387468		0.676263	0.707823	0.707552	0.676317	0.630163	0.548527	0.577503		0.708094
["L2/3","L4","L5","L6","Ndnf","Vip","Pvalb","Sst","Astro","ODC","OPC","MG","MP","Endo"]	pfc	["L2/3","L4","L5","L6","Pvalb","Sst","Vip","Ndnf"]	subcluster	snapatac	500kb	0.681425	0.803456	0.585853	0.62743	0.662527			0.771709	0.865585	0.767859	0.799409	0.824998		0.634766	0.88417	0.47083	0.641116	0.630544		0.803456	0.865585	0.88417	0.961718	0.829126	0.867373	0.710176		0.496441	0.479407	0.358806	0.727901	0.485967	0.486704	0.481779		0.486704	0.867373	0.737376	0.961718	0.723605	0.78291	0.863762		0.820343
["L2/3","L4","L5","L6","Ndnf","Vip","Pvalb","Sst","Astro","ODC","OPC","MG","MP","Endo"]	pfc	["L2/3","L4","L5","L6","Pvalb","Sst","Vip","Ndnf"]	subcluster	snapatac	500kb	0.598272	0.637689	0.654428	0.640929	0.715443			0.726088	0.552727	0.741704	0.784185	0.793205		0.607899	0.340349	0.623699	0.60528	0.679058		0.715443	0.793205	0.679058	0.82749	0.786583	0.796164	0.446916		0.439502	0.406692	0.296205	0.528395	0.388912	0.417487	0.233407		0.417487	0.796164	0.700222	0.82507	0.711701	0.807694	0.82749		0.766687
["L2/3","L4","L5","L6","Ndnf","Vip","Pvalb","Sst","Astro","ODC","OPC","MG","MP","Endo"]	pfc	["L2/3","L4","L5","L6","Pvalb","Sst","Vip","Ndnf"]	subcluster	snapatac	500kb	0.681425	0.803456	0.585853	0.62743	0.662527			0.771709	0.865585	0.767859	0.799409	0.824998		0.634766	0.88417	0.47083	0.641116	0.630544		0.803456	0.865585	0.88417	0.961718	0.829126	0.867373	0.710176		0.496441	0.479407	0.358806	0.727901	0.485967	0.486704	0.481779		0.486704	0.867373	0.737376	0.961718	0.723605	0.78291	0.863762		0.820343
["L2/3","L4","L5","L6","Ndnf","Vip","Pvalb","Sst","Astro","ODC","OPC","MG","MP","Endo"]	pfc	["L2/3","L4","L5","L6","Pvalb","Sst","Vip","Ndnf"]	subcluster	snapatac	500kb	0.640929	0.803456	0.61933	0.63121	0.631749			0.763359	0.864216	0.778107	0.784611	0.818141		0.560401	0.883909	0.553369	0.586251	0.622773		0.803456	0.864216	0.883909	0.960252	0.841111	0.866022	0.708816		0.510676	0.484838	0.392756	0.756317	0.489513	0.49532	0.513198		0.49532	0.866022	0.721507	0.960252	0.732052	0.753123	0.850142		0.821808
["L2/3","L4","L5","L6","Ndnf","Vip","Pvalb","Sst","Astro","ODC","OPC","MG","MP","Endo"]	pfc	["L2/3","L4","L5","L6","Pvalb","Sst","Vip","Ndnf"]	subcluster	snapatac	500kb	0.681425	0.803456	0.585853	0.62743	0.662527			0.771709	0.865585	0.767859	0.799409	0.824998		0.634766	0.88417	0.47083	0.641116	0.630544		0.803456	0.865585	0.88417	0.961718	0.829126	0.867373	0.710176		0.496441	0.479407	0.358806	0.727901	0.485967	0.486704	0.481779		0.486704	0.867373	0.737376	0.961718	0.723605	0.78291	0.863762		0.820343
["L2/3","L4","L5","L6","Ndnf","Vip","Pvalb","Sst","Astro","ODC","OPC","MG","MP","Endo"]	pfc	["L2/3","L4","L5","L6","Pvalb","Sst","Vip","Ndnf"]	subcluster	snapatac	500kb	0.681425	0.803456	0.585853	0.62743	0.662527			0.771709	0.865585	0.767859	0.799409	0.824998		0.634766	0.88417	0.47083	0.641116	0.630544		0.803456	0.865585	0.88417	0.961718	0.829126	0.867373	0.710176		0.496441	0.479407	0.358806	0.727901	0.485967	0.486704	0.481779		0.486704	0.867373	0.737376	0.961718	0.723605	0.78291	0.863762		0.820343
["L2/3","L4","L5","L6","Ndnf","Vip","Pvalb","Sst","Astro","ODC","OPC","MG","MP","Endo"]	pfc	["L2/3","L4","L5","L6","Pvalb","Sst","Vip","Ndnf"]	subcluster	snapatac	500kb	0.598272	0.637689	0.654428	0.640929	0.715443			0.726088	0.552727	0.741704	0.784185	0.793205		0.607899	0.340349	0.623699	0.60528	0.679058		0.715443	0.793205	0.679058	0.82749	0.786583	0.796164	0.446916		0.439502	0.406692	0.296205	0.528395	0.388912	0.417487	0.233407		0.417487	0.796164	0.700222	0.82507	0.711701	0.807694	0.82749		0.766687
["L2/3","L4","L5","L6","Ndnf","Vip","Pvalb","Sst","Astro","ODC","OPC","MG","MP","Endo"]	pfc	["L2/3","L4","L5","L6","Pvalb","Sst","Vip","Ndnf"]	subcluster	snapatac	500kb	0.681425	0.803456	0.585853	0.62743	0.662527			0.771709	0.865585	0.767859	0.799409	0.824998		0.634766	0.88417	0.47083	0.641116	0.630544		0.803456	0.865585	0.88417	0.961718	0.829126	0.867373	0.710176		0.496441	0.479407	0.358806	0.727901	0.485967	0.486704	0.481779		0.486704	0.867373	0.737376	0.961718	0.723605	0.78291	0.863762		0.820343
["L2/3","L4","L5","L6","Ndnf","Vip","Pvalb","Sst","Astro","ODC","OPC","MG","MP","Endo"]	pfc		subcluster	snapatac	500kb	0.681425	0.803456	0.585853	0.62743	0.662527			0.771709	0.865585	0.767859	0.799409	0.824998		0.634766	0.88417	0.47083	0.641116	0.630544		0.803456	0.865585	0.88417	0.961718	0.829126	0.867373	0.710176											0.867373	0.737376	0.961718	0.723605	0.78291	0.863762		0.820343
["L2/3","L4","L5","L6","Ndnf","Vip","Pvalb","Sst","Astro","ODC","OPC","MG","MP","Endo"]	pfc		subcluster	snapatac	500kb	0.598272	0.637689	0.654428	0.640929	0.715443			0.726088	0.552727	0.741704	0.784185	0.793205		0.607899	0.340349	0.623699	0.60528	0.679058		0.715443	0.793205	0.679058	0.82749	0.786583	0.796164	0.446916											0.796164	0.700222	0.82507	0.711701	0.807694	0.82749		0.766687
["8c","1c","2c","4c","64c"]	embryo		subcluster	snapatac	500kb	0.576923	0.57906	0.67735	0.564103	0.711538			0.483828	0.478418	0.564135	0.669133	0.722406		0.355841	0.369348	0.443008	0.467575	0.614431		0.711538	0.722406	0.614431	0.655216	0.833655	0.726643	0.460291											0.726643	0.514417	0.492418	0.564445	0.56869	0.655216		0.467955
["8c","1c","2c","4c","64c"]	embryo		subcluster	snapatac	500kb	0.679487	0.559829	0.679487	0.576923	0.692308			0.481421	0.488106	0.55437	0.658864	0.652409		0.427196	0.345727	0.443862	0.458862	0.528887		0.692308	0.658864	0.528887	0.581977	0.823586	0.666047	0.456571											0.666047	0.510487	0.519239	0.55446	0.5591	0.581977		0.466951
["8c","1c","2c","4c","64c"]	embryo		subcluster	snapatac	500kb	0.65812	0.692308	0.690171	0.561966	0.57906			0.539391	0.567682	0.527415	0.633954	0.635146		0.399867	0.467384	0.446624	0.440495	0.472629		0.692308	0.635146	0.472629	0.581297	0.793184	0.642136	0.406142											0.642136	0.558367	0.581297	0.544616	0.538753	0.549378		0.531841
["8c","1c","2c","4c","64c"]	embryo		subcluster	snapatac	500kb	0.638889	0.668803	0.529915	0.527778	0.581197			0.457987	0.537749	0.404089	0.622518	0.649968		0.370486	0.42632	0.260646	0.42478	0.498781		0.668803	0.649968	0.498781	0.564221	0.794288	0.656729	0.398838											0.656729	0.475174	0.553104	0.425216	0.523758	0.564221		0.454019
["8c","1c","2c","4c","64c"]	embryo		subcluster	snapatac	500kb	0.497863	0.491453	0.630342	0.497863	0.521368			0.364988	0.411924	0.495756	0.603266	0.588622		0.274934	0.263616	0.362127	0.388437	0.397983		0.630342	0.603266	0.397983	0.517011	0.775493	0.61237	0.383375											0.61237	0.386321	0.440677	0.517011	0.505946	0.503675		0.359697
["8c","1c","2c","4c","64c"]	embryo		subcluster	snapatac	500kb	0.574786	0.5	0.559829	0.532051	0.551282			0.414664	0.361029	0.407608	0.618074	0.6045		0.319177	0.221381	0.280733	0.414409	0.428801		0.574786	0.618074	0.428801	0.525282	0.774822	0.626104	0.391783											0.626104	0.436612	0.36209	0.409376	0.525282	0.52485		0.40763
["8c","1c","2c","4c","64c"]	embryo		subcluster	snapatac	500kb	0.465812	0.403846	0.470085	0.504274	0.519231			0.319949	0.265851	0.321275	0.618046	0.590463		0.19749	0.121497	0.200677	0.404852	0.3985		0.519231	0.618046	0.404852	0.519114	0.79111	0.626879	0.386299											0.626879	0.336394	0.305466	0.325454	0.519114	0.511544		0.319975
["8c","1c","2c","4c","64c"]	embryo		subcluster	snapatac	500kb	0.497863	0.557692	0.519231	0.333333	0.34188			0.312739	0.349643	0.32657	0.302575	0.272485		0.179169	0.263159	0.259316	0.155386	0.145052		0.557692	0.349643	0.263159	0.382855	0.400903	0.357739	0.421584											0.357739	0.347157	0.382855	0.365754	0.264644	0.244702		0.299268
["8c","1c","2c","4c","64c"]	embryo		subcluster	snapatac	500kb	0.352564	0.382479	0.388889	0.213675	0.288462			0.150627	0.153375	0.191281	0.148361	0.137633		0.038615	0.064853	0.087282	0.063045	0.081769		0.388889	0.191281	0.087282	0.226783	0.220338	0.201927	0.477901											0.201927	0.19159	0.202975	0.226783	0.137484	0.132687		0.140726
["ZygP","oocyte","ZygM"]	oocyte_zygote		subcluster	2d_lsi	1M	0.36	0.446667	0.413333	0.186667	0.2			-0.01099	-0.00183	0.002148	0.014566	-0.01597		-0.00532	0.015423	0.004625	0.010477	-0.00524		0.446667	0.014566	0.015423	0.036717	0.088174	0.051845	0.03282											0.051845	0.002586	0.011327	0.015373	0.036717	0.01396		0.003105
["ZygP","oocyte","ZygM"]	oocyte_zygote		subcluster	2d_lsi	500kb	0.48	0.393333	0.406667	0.18	0.22			0.018126	-0.00458	-0.00061	0.02517	-0.00991		0.036351	-0.00351	0.00026	0.002699	-0.00742		0.48	0.02517	0.036351	0.044264	0.105525	0.062367	0.035478											0.062367	0.030676	0.008421	0.012088	0.044264	0.016272		0.033996
["L2/3","L5","ODC","Vip","Ndnf","Astro","L6","OPC","L4","Pvalb","MP","Endo","Sst","MG"]	pfc		subcluster	innerproduct	500kb	0.319114	0.24676	0.312095	0.133909	0.147948			-0.00195	0.00312	-0.00061	0.000445	-4.3e-05		0.00465	0.015715	0.010781	0.003002	0.004205		0.319114	0.00312	0.015715	0.042685	0.022065	0.026702	0.038248											0.026702	0.042685	0.032688	0.03846	0.017442	0.014951		0.019428
["L2/3","L5","ODC","Vip","Ndnf","Astro","L6","OPC","L4","Pvalb","MP","Endo","Sst","MG"]	pfc		subcluster	innerproduct	500kb	0.326134	0.317495	0.347732	0.730022	0.676026			0.308229	0.362535	0.36057	0.729129	0.717047		0.161038	0.161392	0.179437	0.785646	0.68824		0.730022	0.729129	0.785646	0.948045	0.647878	0.732266	0.075786											0.732266	0.300284	0.344508	0.341104	0.841931	0.948045		0.348942
["L2/3","L5","ODC","Vip","Ndnf","Astro","L6","OPC","L4","Pvalb","MP","Endo","Sst","MG"]	pfc		subcluster	innerproduct	500kb	0.338013	0.381749	0.36933	0.74946	0.739741			0.349664	0.438691	0.407271	0.7691	0.757168		0.175421	0.213784	0.207372	0.817236	0.803217		0.74946	0.7691	0.817236	0.895652	0.677306	0.771324	0.079943											0.771324	0.334572	0.414134	0.383568	0.895652	0.87783		0.397052
["L2/3","L5","ODC","Vip","Ndnf","Astro","L6","OPC","L4","Pvalb","MP","Endo","Sst","MG"]	pfc		subcluster	innerproduct	500kb	0.415767	0.420086	0.452484	0.811015	0.802916			0.441271	0.574354	0.547293	0.840772	0.826291		0.233889	0.298769	0.293988	0.872142	0.867192		0.811015	0.840772	0.872142	0.945616	0.759793	0.842581	0.108943											0.842581	0.418335	0.536106	0.511469	0.945616	0.930858		0.493709
["L2/3","L5","ODC","Vip","Ndnf","Astro","L6","OPC","L4","Pvalb","MP","Endo","Sst","MG"]	pfc		subcluster	innerproduct	500kb	0.669546	0.577214	0.576134	0.815335	0.819654			0.747462	0.755865	0.768644	0.869042	0.878382		0.556277	0.46411	0.481773	0.884392	0.885462		0.819654	0.878382	0.885462	0.988003	0.846349	0.879765	0.210624											0.879765	0.710987	0.697598	0.71207	0.967214	0.988003		0.799982
["L2/3","L5","ODC","Vip","Ndnf","Astro","L6","OPC","L4","Pvalb","MP","Endo","Sst","MG"]	pfc		subcluster	innerproduct	500kb	0.319114	0.240281	0.314795	0.133909	0.147948			-0.00195	0.000604	0.00363	0.000445	-4.3e-05		0.00465	0.018462	0.014154	0.003002	0.004205		0.319114	0.00363	0.018462	0.044335	0.021789	0.029218	0.038248											0.029218	0.042685	0.027594	0.044335	0.017442	0.014951		0.019428
["L2/3","L5","ODC","Vip","Ndnf","Astro","L6","OPC","L4","Pvalb","MP","Endo","Sst","MG"]	pfc		subcluster	innerproduct	500kb	0.363931	0.365551	0.319654	0.739201	0.677646			0.331839	0.398131	0.38868	0.742947	0.723534		0.204414	0.201719	0.17379	0.798729	0.692187		0.739201	0.742947	0.798729	0.956279	0.662551	0.745902	0.07706											0.745902	0.319568	0.375849	0.366719	0.853244	0.956279		0.376637
["L2/3","L5","ODC","Vip","Ndnf","Astro","L6","OPC","L4","Pvalb","MP","Endo","Sst","MG"]	pfc		subcluster	innerproduct	500kb	0.435745	0.411447	0.37473	0.804536	0.757019			0.405958	0.49308	0.479951	0.818566	0.791571		0.25141	0.260653	0.219141	0.864311	0.829616		0.804536	0.818566	0.864311	0.922401	0.739086	0.820631	0.091724											0.820631	0.387192	0.45951	0.451704	0.922401	0.921032		0.455009
["L2/3","L5","ODC","Vip","Ndnf","Astro","L6","OPC","L4","Pvalb","MP","Endo","Sst","MG"]	pfc		subcluster	innerproduct	500kb	0.517819	0.474082	0.49676	0.814255	0.816415			0.560688	0.64552	0.599954	0.852479	0.861473		0.355895	0.340145	0.339744	0.878122	0.882024		0.816415	0.861473	0.882024	0.968438	0.778342	0.863046	0.1439											0.863046	0.53319	0.602828	0.555119	0.958956	0.968438		0.612191
["L2/3","L5","ODC","Vip","Ndnf","Astro","L6","OPC","L4","Pvalb","MP","Endo","Sst","MG"]	pfc		subcluster	innerproduct	500kb	0.769978	0.530238	0.596652	0.809935	0.818575			0.782632	0.743023	0.794555	0.866027	0.870913		0.754161	0.413586	0.503424	0.87851	0.882975		0.818575	0.870913	0.882975	0.979476	0.867873	0.87238	0.218082											0.87238	0.774385	0.693107	0.739971	0.967048	0.979476		0.80099
["L2/3","L5","ODC","Vip","Ndnf","Astro","L6","OPC","L4","Pvalb","MP","Endo","Sst","MG"]	pfc		subcluster	innerproduct	500kb	0.319114	0.236501	0.307775	0.133909	0.147948			-0.00195	0.001655	-0.00034	0.000445	-4.3e-05		0.00465	0.018614	0.012691	0.003002	0.004205		0.319114	0.001655	0.018614	0.042685	0.022365	0.026702	0.038248											0.026702	0.042685	0.029268	0.036097	0.017442	0.014951		0.019428
["L2/3","L5","ODC","Vip","Ndnf","Astro","L6","OPC","L4","Pvalb","MP","Endo","Sst","MG"]	pfc		subcluster	innerproduct	500kb	0.389849	0.469222	0.410907	0.804536	0.75486			0.393887	0.481923	0.460555	0.820392	0.787491		0.207758	0.290959	0.245215	0.863675	0.829011		0.804536	0.820392	0.863675	0.924343	0.740767	0.822436	0.100447											0.822436	0.376316	0.450026	0.433254	0.924343	0.918101		0.442067
["L2/3","L5","ODC","Vip","Ndnf","Astro","L6","OPC","L4","Pvalb","MP","Endo","Sst","MG"]	pfc		subcluster	innerproduct	500kb	0.488661	0.4973	0.454644	0.815335	0.816955			0.580637	0.64787	0.614583	0.857704	0.863209		0.34287	0.366094	0.323208	0.879901	0.883374		0.816955	0.863209	0.883374	0.970291	0.779937	0.864763	0.149222											0.864763	0.548628	0.598714	0.568443	0.964642	0.970291		0.636787
["L2/3","L5","ODC","Vip","Ndnf","Astro","L6","OPC","L4","Pvalb","MP","Endo","Sst","MG"]	pfc		subcluster	innerproduct	500kb	0.74676	0.592333	0.544816	0.819114	0.819114			0.781188	0.770299	0.732657	0.874424	0.874245		0.70837	0.470756	0.423229	0.885746	0.885729		0.819114	0.874424	0.885746	0.982677	0.849228	0.875847	0.206629											0.875847	0.757215	0.712774	0.674291	0.981584	0.982677		0.817053
["L2/3","L5","ODC","Vip","Ndnf","Astro","L6","OPC","L4","Pvalb","MP","Endo","Sst","MG"]	pfc		subcluster	innerproduct	500kb	0.606371	0.534557	0.535097	0.819114	0.820194			0.736388	0.75561	0.75565	0.872749	0.874568		0.52629	0.456042	0.451556	0.884452	0.886478		0.820194	0.874568	0.886478	0.983093	0.837533	0.875992	0.206146											0.875992	0.694316	0.697024	0.696723	0.980856	0.983093		0.796634
["L2/3","L5","ODC","Vip","Ndnf","Astro","L6","OPC","L4","Pvalb","MP","Endo","Sst","MG"]	pfc		subcluster	innerproduct	500kb	0.216523	0.211123	0.218143	0.446004	0.598812			0.125254	0.129466	0.169885	0.425735	0.493608		0.048901	0.055017	0.066192	0.301935	0.50894		0.598812	0.493608	0.50894	0.655435	0.399912	0.496739	0.05705											0.496739	0.134387	0.136114	0.171692	0.494231	0.655435		0.154615
["L2/3","L5","ODC","Vip","Ndnf","Astro","L6","OPC","L4","Pvalb","MP","Endo","Sst","MG"]	pfc		subcluster	innerproduct	500kb	0.477322	0.482181	0.469762	0.813175	0.812095			0.4707	0.614762	0.565892	0.845165	0.843743		0.282266	0.346852	0.326995	0.875272	0.87519		0.813175	0.845165	0.875272	0.950977	0.763397	0.846925	0.118517											0.846925	0.444874	0.57844	0.529094	0.950977	0.949464		0.525215
["L2/3","L5","ODC","Vip","Ndnf","Astro","L6","OPC","L4","Pvalb","MP","Endo","Sst","MG"]	pfc		subcluster	innerproduct	500kb	0.654428	0.589633	0.491361	0.818575	0.819114			0.707126	0.745395	0.709782	0.873119	0.872188		0.540207	0.44863	0.405331	0.884629	0.885654		0.819114	0.873119	0.885654	0.982257	0.827032	0.874562	0.189578											0.874562	0.676688	0.687126	0.661724	0.982257	0.980768		0.754308
["L2/3","L5","ODC","Vip","Ndnf","Astro","L6","OPC","L4","Pvalb","MP","Endo","Sst","MG"]	pfc		subcluster	innerproduct	500kb	0.74622	0.539417	0.536717	0.809935	0.819114			0.789188	0.773887	0.763324	0.867635	0.873413		0.704784	0.467714	0.420586	0.878939	0.884627		0.819114	0.873413	0.884627	0.981815	0.851559	0.874851	0.220161											0.874851	0.774463	0.717097	0.709813	0.968789	0.981815		0.814135
["L2/3","L5","ODC","Vip","Ndnf","Astro","L6","OPC","L4","Pvalb","MP","Endo","Sst","MG"]	pfc		subcluster	innerproduct	500kb	0.651728	0.571274	0.485421	0.803456	0.820194			0.735069	0.747944	0.736499	0.862099	0.872274		0.554351	0.446818	0.45614	0.883609	0.889473		0.820194	0.872274	0.889473	0.979148	0.828198	0.873721	0.19796											0.873721	0.702641	0.690532	0.692193	0.957715	0.979148		0.783218
["L2/3","L5","ODC","Vip","Ndnf","Astro","L6","OPC","L4","Pvalb","MP","Endo","Sst","MG"]	pfc		subcluster	innerproduct	500kb	0.303456	0.303996	0.327754	0.661987	0.666847			0.23656	0.275441	0.319005	0.66526	0.661928		0.128307	0.149217	0.153226	0.652917	0.656554		0.666847	0.66526	0.656554	0.877838	0.541405	0.667713	0.057149											0.667713	0.233415	0.268041	0.304198	0.87089	0.877838		0.274878
["L2/3","L5","ODC","Vip","Ndnf","Astro","L6","OPC","L4","Pvalb","MP","Endo","Sst","MG"]	pfc		subcluster	innerproduct	500kb	0.580454	0.476782	0.452484	0.816955	0.818575			0.618437	0.665034	0.664824	0.863049	0.866819		0.4429	0.34888	0.370578	0.879233	0.883767		0.818575	0.866819	0.883767	0.974018	0.783333	0.86833	0.166391											0.86833	0.589914	0.619739	0.626597	0.970278	0.974018		0.668022
["L2/3","L5","ODC","Vip","Ndnf","Astro","L6","OPC","L4","Pvalb","MP","Endo","Sst","MG"]	pfc		subcluster	innerproduct	500kb	0.671166	0.549676	0.489741	0.819114	0.819114			0.76693	0.775723	0.744242	0.872007	0.872676		0.620905	0.509478	0.45129	0.884366	0.884134		0.819114	0.872676	0.884366	0.980385	0.848431	0.874121	0.213984											0.874121	0.736979	0.722475	0.695253	0.978636	0.980385		0.810455
["L2/3","L5","ODC","Vip","Ndnf","Astro","L6","OPC","L4","Pvalb","MP","Endo","Sst","MG"]	pfc		subcluster	innerproduct	500kb	0.641469	0.563175	0.544276	0.815875	0.819654			0.746005	0.767599	0.760772	0.868985	0.872625		0.544926	0.491335	0.446175	0.887256	0.88474		0.819654	0.872625	0.887256	0.980756	0.843225	0.874072	0.218447											0.874072	0.712734	0.712598	0.702628	0.965743	0.980756		0.794527
["L2/3","L5","ODC","Vip","Ndnf","Astro","L6","OPC","L4","Pvalb","MP","Endo","Sst","MG"]	pfc		subcluster	innerproduct	500kb	0.724082	0.535637	0.569114	0.820194	0.819654			0.751623	0.765632	0.744574	0.874113	0.872526		0.643118	0.458818	0.457032	0.88638	0.886215		0.820194	0.874113	0.88638	0.982613	0.843667	0.875543	0.193133											0.875543	0.728806	0.708969	0.688677	0.982613	0.980479		0.787558
["L2/3","L5","ODC","Vip","Ndnf","Astro","L6","OPC","L4","Pvalb","MP","Endo","Sst","MG"]	pfc		subcluster	innerproduct	500kb	0.5	0.50324	0.525918	0.812095	0.816955			0.571271	0.672002	0.6321	0.854641	0.858891		0.348206	0.377316	0.364715	0.870045	0.881438		0.816955	0.858891	0.881438	0.965017	0.77829	0.860492	0.14202											0.860492	0.542131	0.62722	0.58774	0.952219	0.965017		0.624294
["L2/3","L5","ODC","Vip","Ndnf","Astro","L6","OPC","L4","Pvalb","MP","Endo","Sst","MG"]	pfc		subcluster	innerproduct	500kb	0.75	0.525378	0.4973	0.819114	0.819114			0.766753	0.77166	0.713481	0.872848	0.873151		0.693081	0.441941	0.380336	0.884676	0.883919		0.819114	0.873151	0.884676	0.981188	0.858225	0.874591	0.216241											0.874591	0.747429	0.708685	0.657585	0.979925	0.981188		0.797979
["L2/3","L5","ODC","Vip","Ndnf","Astro","L6","OPC","L4","Pvalb","MP","Endo","Sst","MG"]	pfc		subcluster	innerproduct	500kb	0.7554	0.557775	0.565335	0.809935	0.819114			0.774298	0.773125	0.735358	0.867432	0.873413		0.700815	0.468509	0.43418	0.882306	0.884627		0.819114	0.873413	0.884627	0.981815	0.849887	0.874851	0.221697											0.874851	0.76261	0.717031	0.685508	0.968075	0.981815		0.796687
["L2/3","L5","ODC","Vip","Ndnf","Astro","L6","OPC","L4","Pvalb","MP","Endo","Sst","MG"]	pfc		subcluster	innerproduct	500kb	0.643089	0.580454	0.571814	0.819654	0.819654			0.747124	0.773121	0.78428	0.876861	0.873551		0.547115	0.488972	0.47768	0.886565	0.88613		0.819654	0.876861	0.886565	0.985623	0.86415	0.87826	0.207227											0.87826	0.713544	0.718797	0.725412	0.985623	0.98195		0.795905
["L2/3","L5","ODC","Vip","Ndnf","Astro","L6","OPC","L4","Pvalb","MP","Endo","Sst","MG"]	pfc		subcluster	innerproduct	500kb	0.617711	0.451944	0.557775	0.819654	0.819654			0.714154	0.736031	0.741196	0.874022	0.875802		0.52729	0.401402	0.45588	0.885256	0.886511		0.819654	0.875802	0.886511	0.984404	0.82281	0.877212	0.186206											0.877212	0.680675	0.684458	0.683144	0.982148	0.984404		0.76473
["L2/3","L5","ODC","Vip","Ndnf","Astro","L6","OPC","L4","Pvalb","MP","Endo","Sst","MG"]	pfc		subcluster	innerproduct	500kb	0.678726	0.488121	0.50108	0.813715	0.818035			0.740058	0.731801	0.689587	0.860314	0.86842		0.614211	0.415756	0.370709	0.871404	0.88048		0.818035	0.86842	0.88048	0.976605	0.800175	0.869915	0.187399											0.869915	0.723723	0.683778	0.643858	0.958095	0.976605		0.769122
["L2/3","L5","ODC","Vip","Ndnf","Astro","L6","OPC","L4","Pvalb","MP","Endo","Sst","MG"]	pfc		subcluster	innerproduct	500kb	0.743521	0.594492	0.526458	0.809935	0.809935			0.77049	0.794904	0.779842	0.8671	0.865522		0.676841	0.526542	0.497813	0.880225	0.881121		0.809935	0.8671	0.881121	0.968512	0.864651	0.868852	0.209519											0.868852	0.743483	0.742957	0.72495	0.968512	0.967105		0.810366
["L2/3","L5","ODC","Vip","Ndnf","Astro","L6","OPC","L4","Pvalb","MP","Endo","Sst","MG"]	pfc		subcluster	innerproduct	500kb	0.677646	0.464903	0.571274	0.811555	0.820734			0.75658	0.762684	0.791329	0.874113	0.879897		0.57522	0.449982	0.523935	0.885053	0.889274		0.820734	0.879897	0.889274	0.988963	0.859569	0.881261	0.213471											0.881261	0.725108	0.727993	0.740683	0.976256	0.988963		0.802343
["L2/3","L5","ODC","Vip","Ndnf","Astro","L6","OPC","L4","Pvalb","MP","Endo","Sst","MG"]	pfc		subcluster	innerproduct	500kb	0.726242	0.50162	0.563715	0.819654	0.820194			0.751821	0.738478	0.777424	0.870962	0.872359		0.659214	0.428965	0.471316	0.886447	0.886564		0.820194	0.872359	0.886564	0.980305	0.856848	0.873808	0.198889											0.873808	0.728329	0.691711	0.719191	0.977323	0.980305		0.788544
["L2/3","L5","ODC","Vip","Ndnf","Astro","L6","OPC","L4","Pvalb","MP","Endo","Sst","MG"]	pfc		subcluster	innerproduct	500kb	0.606911	0.481641	0.506479	0.819654	0.819654			0.715491	0.742271	0.737708	0.874314	0.873679		0.507861	0.446483	0.474567	0.885182	0.886434		0.819654	0.874314	0.886434	0.982472	0.808428	0.875741	0.182182											0.875741	0.678425	0.695437	0.697632	0.982472	0.981854		0.770501
["L2/3","L5","ODC","Vip","Ndnf","Astro","L6","OPC","L4","Pvalb","MP","Endo","Sst","MG"]	pfc		subcluster	innerproduct	500kb	0.62905	0.532937	0.616091	0.805076	0.820194			0.763686	0.740716	0.78222	0.871934	0.877404		0.543893	0.426349	0.494062	0.886342	0.887627		0.820194	0.877404	0.887627	0.986584	0.85646	0.878797	0.200834											0.878797	0.723075	0.694066	0.727515	0.968997	0.986584		0.820514
["L2/3","L5","ODC","Vip","Ndnf","Astro","L6","OPC","L4","Pvalb","MP","Endo","Sst","MG"]	pfc		subcluster	innerproduct	500kb	0.665767	0.453024	0.600432	0.811555	0.820194			0.763238	0.741718	0.781451	0.875728	0.878115		0.621277	0.402665	0.536502	0.886484	0.887227		0.820194	0.878115	0.887227	0.987008	0.846073	0.879499	0.20955											0.879499	0.74162	0.690719	0.733994	0.977568	0.987008		0.79714
["L2/3","L5","ODC","Vip","Ndnf","Astro","L6","OPC","L4","Pvalb","MP","Endo","Sst","MG"]	pfc		subcluster	innerproduct	500kb	0.62905	0.553996	0.522678	0.819654	0.819114			0.730819	0.760473	0.767496	0.873944	0.868327		0.552343	0.429182	0.491638	0.884633	0.884329		0.819654	0.873944	0.884633	0.982288	0.846686	0.875376	0.198974											0.875376	0.700166	0.698279	0.713626	0.982288	0.975572		0.777011
["L2/3","L5","ODC","Vip","Ndnf","Astro","L6","OPC","L4","Pvalb","MP","Endo","Sst","MG"]	pfc		subcluster	innerproduct	500kb	0.63121	0.578834	0.545896	0.798596	0.819654			0.733377	0.759564	0.758211	0.866257	0.874939		0.547514	0.459302	0.463082	0.882953	0.886418		0.819654	0.874939	0.886418	0.983447	0.836587	0.876359	0.187601											0.876359	0.701317	0.704064	0.701647	0.96509	0.983447		0.781206
["L2/3","L5","ODC","Vip","Ndnf","Astro","L6","OPC","L4","Pvalb","MP","Endo","Sst","MG"]	pfc		subcluster	innerproduct	500kb	0.660367	0.514579	0.569654	0.812635	0.818575			0.717674	0.759128	0.732457	0.865024	0.870439		0.574887	0.432191	0.42884	0.867538	0.881813		0.818575	0.870439	0.881813	0.979069	0.844603	0.871912	0.176934											0.871912	0.688969	0.697514	0.675126	0.961999	0.979069		0.762317
["ZygP","oocyte","ZygM"]	oocyte_zygote		subcluster	schicluster	500kb	0.433333	0.5	0.513333	0.493333	0.506667			0.172089	0.19255	0.209414	0.385	0.385272		0.031608	0.047893	0.059065	0.189389	0.193559		0.513333	0.385272	0.193559	0.308041	0.580298	0.402045	0.222315											0.402045	0.179612	0.19087	0.206151	0.307145	0.308041		0.189687
["ZygP","oocyte","ZygM"]	oocyte_zygote		subcluster	schicluster	500kb	0.52	0.5	0.513333	0.433333	0.493333			0.23779	0.181105	0.227273	0.372311	0.385		0.07702	0.046993	0.06035	0.182305	0.189389		0.52	0.385	0.189389	0.307145	0.599836	0.401684	0.232454											0.401684	0.234652	0.180068	0.223478	0.290976	0.307145		0.264398
["ZygP","oocyte","ZygM"]	oocyte_zygote		subcluster	schicluster	500kb	0.513333	0.64	0.633333	0.5	0.513333			0.219563	0.323864	0.219684	0.407738	0.434764		0.069804	0.189836	0.18062	0.223066	0.218533		0.64	0.434764	0.223066	0.34302	0.653804	0.449965	0.24576											0.449965	0.215304	0.307817	0.247322	0.318422	0.34302		0.248066
["ZygP","oocyte","ZygM"]	oocyte_zygote		subcluster	schicluster	500kb	0.586667	0.54	0.56	0.466667	0.533333			0.335898	0.265395	0.200927	0.413067	0.438201		0.174069	0.06129	0.095223	0.217101	0.282033		0.586667	0.438201	0.282033	0.362526	0.663644	0.450792	0.16461											0.450792	0.362526	0.316463	0.220603	0.319346	0.354801		0.332985
["ZygP","oocyte","ZygM"]	oocyte_zygote		subcluster	schicluster	500kb	0.56	0.54	0.566667	0.506667	0.586667			0.296222	0.161293	0.253074	0.451048	0.515782		0.107358	0.08712	0.126007	0.271712	0.33072		0.586667	0.515782	0.33072	0.41431	0.722472	0.526622	0.177568											0.526622	0.331968	0.189329	0.276332	0.349334	0.41431		0.288136
["ZygP","oocyte","ZygM"]	oocyte_zygote		subcluster	schicluster	500kb	0.42	0.546667	0.513333	0.513333	0.58			0.133461	0.1621	0.210742	0.49778	0.559059		-0.11246	0.067445	0.053201	0.298579	0.356776		0.58	0.559059	0.356776	0.449122	0.779573	0.569021	0.188241											0.569021	0.189891	0.199214	0.22016	0.38301	0.449122		0.124764
["ZygP","oocyte","ZygM"]	oocyte_zygote		subcluster	schicluster	500kb	0.58	0.76	0.666667	0.526667	0.58			0.444013	0.455935	0.355951	0.490342	0.559059		0.24243	0.400907	0.295888	0.305883	0.356776		0.76	0.559059	0.400907	0.61493	0.776252	0.569021	0.216013											0.569021	0.443513	0.61493	0.379795	0.379285	0.449122		0.461494
["ZygP","oocyte","ZygM"]	oocyte_zygote		subcluster	schicluster	500kb	0.633333	0.62	0.573333	0.486667	0.533333			0.351726	0.207597	0.196752	0.493724	0.444956		0.267551	0.204292	0.103974	0.284298	0.286869		0.633333	0.493724	0.286869	0.373662	0.811905	0.511786	0.203765											0.511786	0.365824	0.222109	0.191412	0.373662	0.359095		0.357817
["ZygP","oocyte","ZygM"]	oocyte_zygote		subcluster	schicluster	500kb	0.66	0.64	0.546667	0.553333	0.566667			0.348546	0.359667	0.267268	0.508285	0.473184		0.289982	0.284067	0.164223	0.314447	0.299027		0.66	0.508285	0.314447	0.392552	0.788022	0.524049	0.19635											0.524049	0.376981	0.37373	0.259984	0.392552	0.3821		0.342823
["ZygP","oocyte","ZygM"]	oocyte_zygote		subcluster	schicluster	500kb	0.693333	0.426667	0.766667	0.566667	0.56			0.390512	0.061868	0.465377	0.518214	0.459496		0.325139	-0.03104	0.435769	0.319024	0.287328		0.766667	0.518214	0.435769	0.672688	0.804307	0.533586	0.172391											0.533586	0.429665	0.077935	0.672688	0.399215	0.370791		0.375276
["ZygP","oocyte","ZygM"]	oocyte_zygote		subcluster	schicluster	500kb	0.646667	0.546667	0.746667	0.506667	0.546667			0.344143	0.288728	0.313604	0.408823	0.419487		0.264691	0.18616	0.460789	0.259059	0.304543		0.746667	0.419487	0.460789	0.41117	0.608117	0.432559	0.243942											0.432559	0.33662	0.299696	0.41117	0.326829	0.341038		0.372457
["ZygP","oocyte","ZygM"]	oocyte_zygote		subcluster	schicluster	500kb	0.646667	0.46	0.693333	0.48	0.513333			0.450519	0.144772	0.473514	0.406329	0.412073		0.264011	-0.04575	0.313369	0.193789	0.206627		0.693333	0.473514	0.313369	0.458099	0.617257	0.481125	0.228326											0.481125	0.440341	0.193359	0.458099	0.322255	0.327646		0.478314
["ZygP","oocyte","ZygM"]	oocyte_zygote		subcluster	schicluster	500kb	0.686667	0.406667	0.62	0.486667	0.506667			0.442905	0.189899	0.3072	0.372071	0.403495		0.299082	-0.09459	0.163252	0.212507	0.204959		0.686667	0.442905	0.299082	0.428215	0.608057	0.450923	0.242417											0.450923	0.428215	0.220107	0.292786	0.293163	0.320325		0.476175
["ZygP","oocyte","ZygM"]	oocyte_zygote		subcluster	schicluster	500kb	0.513333	0.526667	0.54	0.446667	0.506667			0.213114	0.275448	0.243969	0.405203	0.433425		0.050718	0.054924	0.080616	0.201981	0.225382		0.54	0.433425	0.225382	0.34118	0.65458	0.448561	0.24184											0.448561	0.20997	0.302508	0.236463	0.313567	0.34118		0.240502
["ZygP","oocyte","ZygM"]	oocyte_zygote		subcluster	schicluster	500kb	0.56	0.64	0.526667	0.453333	0.64			0.305368	0.309021	0.237493	0.444504	0.504281		0.115565	0.182575	0.035851	0.231703	0.335127		0.64	0.504281	0.335127	0.411387	0.714746	0.515763	0.249292											0.515763	0.333385	0.293227	0.27839	0.340758	0.411387		0.302489
["ZygP","oocyte","ZygM"]	oocyte_zygote		subcluster	schicluster	500kb	0.493333	0.56	0.553333	0.513333	0.6			0.227913	0.302029	0.277263	0.500516	0.531481		-0.00874	0.173855	0.083192	0.307137	0.350039		0.6	0.531481	0.350039	0.42773	0.782764	0.542057	0.190527											0.542057	0.271988	0.301987	0.33409	0.385216	0.42773		0.217721
["ZygP","oocyte","ZygM"]	oocyte_zygote		subcluster	schicluster	500kb	0.4	0.486667	0.533333	0.506667	0.613333			0.146689	0.030453	0.229334	0.485563	0.569137		-0.10885	-0.01154	0.051706	0.296316	0.366399		0.613333	0.569137	0.366399	0.456274	0.791377	0.578823	0.1924											0.578823	0.197929	0.055996	0.281372	0.37372	0.456274		0.138787
["ZygP","oocyte","ZygM"]	oocyte_zygote		subcluster	schicluster	500kb	0.606667	0.466667	0.753333	0.506667	0.58			0.341133	0.132518	0.451713	0.509639	0.570403		0.256678	0.053781	0.390439	0.313193	0.368349		0.753333	0.570403	0.390439	0.595002	0.792127	0.580109	0.180587											0.580109	0.349995	0.139885	0.595002	0.392945	0.457874		0.352391
["ZygP","oocyte","ZygM"]	oocyte_zygote		subcluster	schicluster	500kb	0.673333	0.56	0.586667	0.5	0.566667			0.351662	0.22347	0.366667	0.495905	0.5477		0.304257	0.11219	0.245051	0.303363	0.341883		0.673333	0.5477	0.341883	0.439892	0.808904	0.557889	0.220889											0.557889	0.385355	0.215533	0.363816	0.376832	0.439892		0.341874
["ZygP","oocyte","ZygM"]	oocyte_zygote		subcluster	schicluster	500kb	0.673333	0.6	0.513333	0.513333	0.58			0.386601	0.384496	0.027981	0.455503	0.45532		0.30425	0.246721	0.033295	0.280864	0.302064		0.673333	0.455503	0.30425	0.416285	0.711614	0.472926	0.204786											0.472926	0.416285	0.389943	0.049122	0.354141	0.368992		0.378566
["ZygP","oocyte","ZygM"]	oocyte_zygote		subcluster	schicluster	500kb	0.746667	0.513333	0.553333	0.56	0.54			0.412727	0.072949	0.079987	0.505643	0.414627		0.396367	-0.02735	0.100399	0.311369	0.265597		0.746667	0.505643	0.396367	0.491976	0.785198	0.52145	0.175275											0.52145	0.491976	0.112354	0.106835	0.390336	0.336575		0.371725
["ZygP","oocyte","ZygM"]	oocyte_zygote		subcluster	schicluster	500kb	0.7	0.7	0.74	0.5	0.573333			0.381414	0.259569	0.397512	0.408336	0.4378		0.324286	0.262999	0.374791	0.254461	0.321897		0.74	0.4378	0.374791	0.493381	0.652386	0.450434	0.258396											0.450434	0.37088	0.331011	0.493381	0.317141	0.354963		0.411939
["ZygP","oocyte","ZygM"]	oocyte_zygote		subcluster	schicluster	500kb	0.52	0.553333	0.393333	0.433333	0.466667			0.237412	0.169996	0.193139	0.372311	0.352104		0.088349	0.122249	-0.09956	0.182305	0.174245		0.553333	0.372311	0.182305	0.290976	0.599836	0.391863	0.220973											0.391863	0.233946	0.172184	0.219412	0.290976	0.281136		0.264408
["ZygP","oocyte","ZygM"]	oocyte_zygote		subcluster	schicluster	500kb	0.493333	0.393333	0.746667	0.506667	0.52			0.19504	0.1714	0.507437	0.408736	0.422103		0.043204	-0.10728	0.392862	0.228529	0.253524		0.746667	0.507437	0.392862	0.488165	0.646692	0.514526	0.239897											0.514526	0.193974	0.207886	0.488165	0.319269	0.343684		0.220633
["ZygP","oocyte","ZygM"]	oocyte_zygote		subcluster	schicluster	500kb	0.52	0.52	0.586667	0.46	0.633333			0.227567	0.268896	0.162199	0.398516	0.463501		0.066495	0.043041	0.12299	0.207994	0.322364		0.633333	0.463501	0.322364	0.379215	0.64135	0.47589	0.2299											0.47589	0.222335	0.296516	0.198	0.309067	0.379215		0.256954
["ZygP","oocyte","ZygM"]	oocyte_zygote		subcluster	schicluster	500kb	0.573333	0.586667	0.613333	0.453333	0.586667			0.32027	0.335898	0.257511	0.45023	0.514679		0.144035	0.174069	0.153606	0.237771	0.322182		0.613333	0.514679	0.322182	0.414512	0.722931	0.525608	0.246305											0.525608	0.347537	0.362526	0.244998	0.344973	0.414512		0.317421
["ZygP","oocyte","ZygM"]	oocyte_zygote		subcluster	schicluster	500kb	0.52	0.553333	0.566667	0.506667	0.586667			0.252221	0.349855	0.072128	0.451048	0.530112		0.031567	0.15641	0.091148	0.271712	0.348357		0.586667	0.530112	0.348357	0.42622	0.739237	0.540693	0.193953											0.540693	0.294429	0.353448	0.097121	0.349334	0.42622		0.241836
["ZygP","oocyte","ZygM"]	oocyte_zygote		subcluster	schicluster	500kb	0.406667	0.466667	0.633333	0.513333	0.586667			0.157914	0.026323	0.004774	0.511039	0.569526		-0.0963	-0.04873	0.006054	0.342236	0.365619		0.633333	0.569526	0.365619	0.456775	0.791377	0.579226	0.141195											0.579226	0.210301	0.049863	0.18173	0.399944	0.456775		0.148425
["ZygP","oocyte","ZygM"]	oocyte_zygote		subcluster	schicluster	500kb	0.666667	0.773333	0.62	0.5	0.52			0.314695	0.433778	0.310309	0.509563	0.47673		0.284124	0.418656	0.242442	0.312799	0.315527		0.773333	0.509563	0.418656	0.635918	0.792127	0.525229	0.223725											0.525229	0.34222	0.635918	0.300287	0.39286	0.384103		0.310884
["ZygP","oocyte","ZygM"]	oocyte_zygote		subcluster	schicluster	500kb	0.64	0.693333	0.7	0.506667	0.586667			0.362303	0.406291	0.35532	0.50605	0.486846		0.273429	0.338015	0.344181	0.312404	0.329133		0.7	0.50605	0.344181	0.433933	0.819472	0.524076	0.178571											0.524076	0.38197	0.433933	0.395795	0.385217	0.392945		0.36321
["ZygP","oocyte","ZygM"]	oocyte_zygote		subcluster	schicluster	500kb	0.666667	0.413333	0.673333	0.5	0.546667			0.365637	0.071579	0.36691	0.462687	0.445586		0.296929	0.026759	0.30371	0.2852	0.290401		0.673333	0.462687	0.30371	0.398546	0.722636	0.479875	0.193916											0.479875	0.394557	0.079052	0.398546	0.359204	0.359883		0.358932
["ZygP","oocyte","ZygM"]	oocyte_zygote		subcluster	schicluster	500kb	0.666667	0.586667	0.68	0.573333	0.54			0.331268	0.376053	0.422628	0.496661	0.433634		0.277003	0.259833	0.310235	0.31302	0.275827		0.68	0.496661	0.31302	0.408078	0.770414	0.51279	0.172662											0.51279	0.361651	0.37673	0.408078	0.384286	0.350736		0.324699
["ZygP","oocyte","ZygM"]	oocyte_zygote		subcluster	schicluster	500kb	0.686667	0.62	0.72	0.493333	0.48			0.359656	0.131757	0.404099	0.411541	0.38997		0.313558	0.176729	0.35366	0.267911	0.236201		0.72	0.411541	0.35366	0.392274	0.608117	0.428004	0.26261											0.428004	0.355546	0.158957	0.392274	0.330204	0.328611		0.383584
["ZygP","oocyte","ZygM"]	oocyte_zygote		subcluster	schicluster	500kb	0.526667	0.58	0.74	0.466667	0.546667			0.243574	0.274664	0.502679	0.395084	0.467108		0.073559	0.114294	0.381587	0.201323	0.278595		0.74	0.502679	0.381587	0.483764	0.653804	0.509838	0.242821											0.509838	0.238277	0.26333	0.483764	0.307568	0.378116		0.27251
["ZygP","oocyte","ZygM"]	oocyte_zygote		subcluster	schicluster	500kb	0.5	0.713333	0.553333	0.486667	0.533333			0.216123	0.485179	0.155998	0.424222	0.443837		0.054026	0.340305	0.082987	0.227577	0.268712		0.713333	0.485179	0.340305	0.468052	0.677459	0.492602	0.240314											0.492602	0.213392	0.468052	0.17462	0.328135	0.360195		0.242974
["ZygP","oocyte","ZygM"]	oocyte_zygote		subcluster	schicluster	500kb	0.393333	0.753333	0.74	0.466667	0.64			0.149508	0.51236	0.502679	0.433571	0.46434		-0.11454	0.404516	0.381587	0.22343	0.327079		0.753333	0.51236	0.404516	0.492768	0.695867	0.519378	0.257201											0.519378	0.195477	0.492768	0.483764	0.333607	0.380414		0.143576
["ZygP","oocyte","ZygM"]	oocyte_zygote		subcluster	schicluster	500kb	0.586667	0.573333	0.726667	0.52	0.613333			0.335898	0.208786	0.479537	0.454964	0.521343		0.174069	0.115867	0.358812	0.272824	0.344129		0.726667	0.521343	0.358812	0.459548	0.724667	0.532178	0.266169											0.532178	0.362526	0.250988	0.459548	0.353333	0.420487		0.332985
["ZygP","oocyte","ZygM"]	oocyte_zygote		subcluster	schicluster	500kb	0.44	0.486667	0.626667	0.526667	0.653333			0.183512	0.026417	0.175097	0.491947	0.576193		-0.07046	-0.01779	0.167985	0.314861	0.394039		0.653333	0.576193	0.394039	0.465117	0.791377	0.585889	0.156248											0.585889	0.232324	0.051927	0.22007	0.381319	0.465117		0.173624
["ZygP","oocyte","ZygM"]	oocyte_zygote		subcluster	schicluster	500kb	0.633333	0.6	0.586667	0.513333	0.573333			0.369535	0.017687	0.173428	0.509791	0.540162		0.280377	-0.02562	0.128062	0.31398	0.337538		0.633333	0.540162	0.337538	0.435087	0.792127	0.550586	0.177226											0.550586	0.385355	0.096871	0.213123	0.393115	0.435087		0.37355
["ZygP","oocyte","ZygM"]	oocyte_zygote		subcluster	schicluster	500kb	0.66	0.533333	0.533333	0.52	0.52			0.333809	0.134002	0.085375	0.508823	0.488517		0.283725	0.092678	0.062175	0.31083	0.32243		0.66	0.508823	0.32243	0.393167	0.792127	0.524471	0.158768											0.524471	0.359379	0.152352	0.113262	0.392012	0.393167		0.330828
["ZygP","oocyte","ZygM"]	oocyte_zygote		subcluster	schicluster	500kb	0.653333	0.586667	0.68	0.493333	0.613333			0.324412	0.357579	0.288778	0.463656	0.490939		0.269876	0.247324	0.298629	0.286948	0.354739		0.68	0.490939	0.354739	0.398125	0.722262	0.502507	0.211799											0.502507	0.354523	0.350982	0.319341	0.360462	0.398125		0.318299
["ZygP","oocyte","ZygM"]	oocyte_zygote		subcluster	schicluster	500kb	0.673333	0.68	0.446667	0.486667	0.606667			0.386601	0.2494	0.086252	0.459197	0.464006		0.30425	0.254022	0.04452	0.278567	0.326036		0.68	0.464006	0.326036	0.416285	0.719506	0.476416	0.191012											0.476416	0.416285	0.314917	0.091684	0.356103	0.377462		0.378566
["ZygP","oocyte","ZygM"]	oocyte_zygote		subcluster	schicluster	500kb	0.68	0.733333	0.686667	0.573333	0.58			0.356284	0.383826	0.365982	0.496661	0.424685		0.304119	0.387811	0.30682	0.31302	0.279302		0.733333	0.496661	0.387811	0.444134	0.770414	0.51279	0.193821											0.51279	0.387973	0.444134	0.357193	0.384286	0.346323		0.347825
["ZygP","oocyte","ZygM"]	oocyte_zygote		subcluster	schicluster	500kb	0.706667	0.653333	0.52	0.46	0.44			0.368487	0.360728	0.108089	0.366476	0.341596		0.325844	0.278375	0.063135	0.197136	0.213667		0.706667	0.368487	0.325844	0.36061	0.586475	0.386488	0.239593											0.386488	0.36061	0.356564	0.129221	0.28821	0.298707		0.396398
["ZygP","oocyte","ZygM"]	oocyte_zygote		subcluster	schicluster	500kb	0.493333	0.633333	0.506667	0.453333	0.513333			0.205039	0.004774	0.22158	0.405437	0.421014		0.052761	0.006054	0.062122	0.204231	0.218722		0.633333	0.421014	0.218722	0.332528	0.651662	0.436552	0.232601											0.436552	0.203485	0.18173	0.225098	0.314037	0.332528		0.230901
["ZygP","oocyte","ZygM"]	oocyte_zygote		subcluster	schicluster	500kb	0.593333	0.633333	0.546667	0.44	0.54			0.344009	0.319016	0.300965	0.411493	0.47178		0.189671	0.174096	0.097608	0.209928	0.275216		0.633333	0.47178	0.275216	0.381615	0.663538	0.483688	0.253138											0.483688	0.370362	0.301042	0.32332	0.317592	0.381615		0.341023
["ZygP","oocyte","ZygM"]	oocyte_zygote		subcluster	schicluster	500kb	0.593333	0.666667	0.7	0.46	0.593333			0.344009	0.314625	0.375994	0.422962	0.45848		0.189671	0.228358	0.28053	0.223464	0.308981		0.7	0.45848	0.308981	0.372392	0.68092	0.470788	0.258994											0.470788	0.370362	0.296463	0.35549	0.325748	0.372392		0.341023
["ZygP","oocyte","ZygM"]	oocyte_zygote		subcluster	schicluster	500kb	0.546667	0.68	0.526667	0.486667	0.593333			0.282267	0.377143	0.177128	0.456578	0.516661		0.081283	0.306232	0.060739	0.276152	0.33424		0.68	0.516661	0.33424	0.415408	0.722472	0.527509	0.245198											0.527509	0.318691	0.364115	0.17393	0.352745	0.415408		0.274315
["ZygP","oocyte","ZygM"]	oocyte_zygote		subcluster	schicluster	500kb	0.646667	0.746667	0.513333	0.513333	0.58			0.202349	0.372441	0.193247	0.512293	0.543295		0.200665	0.366629	0.024092	0.33922	0.3581		0.746667	0.543295	0.366629	0.502691	0.761896	0.553586	0.14599											0.553586	0.243758	0.502691	0.240917	0.401047	0.436484		0.195123
["ZygP","oocyte","ZygM"]	oocyte_zygote		subcluster	schicluster	500kb	0.68	0.573333	0.566667	0.513333	0.573333			0.368382	0.40333	0.401892	0.508376	0.581005		0.310851	0.242278	0.241465	0.316768	0.37349		0.68	0.581005	0.37349	0.465112	0.808142	0.590419	0.233432											0.590419	0.40293	0.400761	0.400467	0.39126	0.465112		0.357333
["ZygP","oocyte","ZygM"]	oocyte_zygote		subcluster	schicluster	500kb	0.66	0.44	0.786667	0.506667	0.573333			0.333809	0.073005	0.506009	0.52067	0.491508		0.283725	0.037445	0.457945	0.320508	0.338071		0.786667	0.52067	0.457945	0.737344	0.808264	0.535983	0.179541											0.535983	0.359379	0.081124	0.737344	0.400923	0.396903		0.330828
["ZygP","oocyte","ZygM"]	oocyte_zygote		subcluster	schicluster	500kb	0.66	0.68	0.566667	0.506667	0.553333			0.348546	0.368382	-0.00076	0.431153	0.499647		0.289982	0.310851	-0.00152	0.264017	0.330151		0.68	0.499647	0.330151	0.40293	0.701263	0.51083	0.152062											0.51083	0.376981	0.40293	0.028616	0.34242	0.401736		0.342823
["ZygP","oocyte","ZygM"]	oocyte_zygote		subcluster	schicluster	500kb	0.693333	0.52	0.586667	0.553333	0.566667			0.390512	0.201794	0.006439	0.522397	0.372754		0.325139	0.125826	-0.03974	0.322029	0.229668		0.693333	0.522397	0.325139	0.429665	0.809703	0.537671	0.19826											0.537671	0.429665	0.196245	0.061842	0.402459	0.318695		0.375276
["ZygP","oocyte","ZygM"]	oocyte_zygote		subcluster	schicluster	500kb	0.7	0.666667	0.773333	0.513333	0.513333			0.360624	0.375034	0.433778	0.449112	0.282989		0.326659	0.310505	0.418656	0.281641	0.172858		0.773333	0.449112	0.418656	0.635918	0.703183	0.466709	0.172497											0.466709	0.402088	0.401691	0.635918	0.349257	0.245751		0.345022
["ZygP","oocyte","ZygM"]	oocyte_zygote		subcluster	schicluster	500kb	0.646667	0.626667	0.56	0.526667	0.593333			0.328549	0.106102	0.134707	0.408073	0.404608		0.267216	0.176078	0.076295	0.276222	0.317798		0.646667	0.408073	0.317798	0.331036	0.611874	0.424249	0.21192											0.424249	0.325484	0.140304	0.173049	0.324688	0.331036		0.352326
["ZygP","oocyte","ZygM"]	oocyte_zygote		subcluster	schicluster	500kb	0.58	0.673333	0.5	0.453333	0.626667			0.327989	0.35812	0.199488	0.425193	0.4927		0.158857	0.248914	0.034886	0.226812	0.325998		0.673333	0.4927	0.325998	0.401788	0.684334	0.504406	0.250343											0.504406	0.354922	0.343832	0.208249	0.327335	0.401788		0.32512
["ZygP","oocyte","ZygM"]	oocyte_zygote		subcluster	schicluster	500kb	0.553333	0.66	0.693333	0.466667	0.613333			0.298167	0.295506	0.369871	0.440369	0.480965		0.101918	0.215302	0.273997	0.232289	0.331917		0.693333	0.480965	0.331917	0.389877	0.705811	0.49275	0.254868											0.49275	0.326598	0.280993	0.351809	0.338548	0.389877		0.295243
["ZygP","oocyte","ZygM"]	oocyte_zygote		subcluster	schicluster	500kb	0.573333	0.566667	0.726667	0.48	0.58			0.310789	0.144612	0.493634	0.481735	0.529895		0.135002	0.099926	0.360181	0.28175	0.343594		0.726667	0.529895	0.360181	0.475542	0.761661	0.54046	0.26945											0.54046	0.345972	0.178306	0.475542	0.369833	0.425745		0.302489
["ZygP","oocyte","ZygM"]	oocyte_zygote		subcluster	schicluster	500kb	0.56	0.693333	0.606667	0.506667	0.586667			0.292163	0.384042	0.196483	0.48613	0.546062		0.103838	0.331018	0.151533	0.295694	0.354901		0.693333	0.546062	0.354901	0.438466	0.762812	0.556278	0.249536											0.556278	0.332314	0.370967	0.228187	0.374501	0.438466		0.281161
["ZygP","oocyte","ZygM"]	oocyte_zygote		subcluster	schicluster	500kb	0.666667	0.566667	0.62	0.486667	0.606667			0.349999	0.347794	0.236752	0.489786	0.582729		0.29694	0.245854	0.17448	0.302103	0.379938		0.666667	0.582729	0.379938	0.467371	0.807837	0.592154	0.231999											0.592154	0.380971	0.346062	0.227167	0.377014	0.467371		0.342292
["ZygP","oocyte","ZygM"]	oocyte_zygote		subcluster	schicluster	500kb	0.66	0.746667	0.406667	0.5	0.573333			0.348546	0.448121	0.135692	0.519383	0.571789		0.289982	0.380305	-0.0882	0.320096	0.37435		0.746667	0.571789	0.380305	0.577903	0.80915	0.581399	0.164099											0.581399	0.376981	0.577903	0.16808	0.399203	0.457786		0.342823
["ZygP","oocyte","ZygM"]	oocyte_zygote		subcluster	schicluster	500kb	0.666667	0.533333	0.653333	0.5	0.633333			0.385668	-0.01042	0.229409	0.46169	0.50446		0.298007	0.008888	0.220122	0.291141	0.382988		0.666667	0.50446	0.382988	0.412606	0.693078	0.515862	0.161224											0.515862	0.412606	0.008487	0.287063	0.365887	0.410818		0.379826
["ZygP","oocyte","ZygM"]	oocyte_zygote		subcluster	schicluster	500kb	0.666667	0.46	0.506667	0.506667	0.633333			0.365637	0.078397	0.068341	0.444341	0.50123		0.296929	-0.04151	0.022523	0.277384	0.378114		0.666667	0.50123	0.378114	0.407155	0.691852	0.512628	0.165675											0.512628	0.394557	0.114041	0.088492	0.352761	0.407155		0.358932
["ZygP","oocyte","ZygM"]	oocyte_zygote		subcluster	schicluster	500kb	0.673333	0.526667	0.62	0.486667	0.566667			0.386601	0.196365	0.294003	0.460668	0.460874		0.30425	0.12031	0.231677	0.279083	0.302229		0.673333	0.460874	0.30425	0.416285	0.722636	0.477827	0.201851											0.477827	0.416285	0.191662	0.292383	0.356914	0.372482		0.378566
["ZygP","oocyte","ZygM"]	oocyte_zygote		subcluster	schicluster	500kb	0.7	0.773333	0.573333	0.546667	0.553333			0.392235	0.470197	0.078079	0.475244	0.36186		0.332816	0.438849	0.104094	0.297811	0.226753		0.773333	0.475244	0.438849	0.691969	0.742335	0.491983	0.175933											0.491983	0.435033	0.691969	0.106505	0.367906	0.309606		0.374363
["ZygP","oocyte","ZygM"]	oocyte_zygote		subcluster	schicluster	500kb	0.706667	0.626667	0.593333	0.566667	0.553333			0.391077	0.174621	0.14927	0.465122	0.35682		0.336919	0.152461	0.150171	0.310957	0.254802		0.706667	0.465122	0.336919	0.380074	0.6933	0.479643	0.254329											0.479643	0.380074	0.230409	0.17567	0.366651	0.293021		0.421798
["ZygP","oocyte","ZygM"]	oocyte_zygote		subcluster	schicluster	500kb	0.54	0.78	0.72	0.493333	0.593333			0.284226	0.475467	0.433283	0.418753	0.459403		0.075804	0.4343	0.33587	0.249851	0.308941		0.78	0.475467	0.4343	0.704821	0.662102	0.485383	0.262037											0.485383	0.313557	0.704821	0.415295	0.32635	0.372529		0.281161
["ZygP","oocyte","ZygM"]	oocyte_zygote		subcluster	schicluster	500kb	0.58	0.473333	0.566667	0.513333	0.606667			0.318321	0.280875	0.287275	0.476929	0.530426		0.14941	0.018996	0.099886	0.289754	0.350896		0.606667	0.530426	0.350896	0.426602	0.748856	0.541001	0.178142											0.541001	0.353268	0.288436	0.344474	0.367974	0.426602		0.30988
["ZygP","oocyte","ZygM"]	oocyte_zygote		subcluster	schicluster	500kb	0.413333	0.553333	0.566667	0.506667	0.58			0.138279	0.162571	0.267448	0.496242	0.529949		-0.11	0.076618	0.126363	0.299644	0.347576		0.58	0.529949	0.347576	0.426017	0.780028	0.54053	0.187244											0.54053	0.193863	0.199116	0.300912	0.381129	0.426017		0.129382
["ZygP","oocyte","ZygM"]	oocyte_zygote		subcluster	schicluster	500kb	0.653333	0.653333	0.66	0.5	0.586667			0.237426	0.317599	0.368563	0.525039	0.554672		0.215978	0.222582	0.285452	0.330719	0.366817		0.66	0.554672	0.366817	0.445085	0.80915	0.564698	0.252164											0.564698	0.282494	0.30156	0.356137	0.405486	0.445085		0.226131
["ZygP","oocyte","ZygM"]	oocyte_zygote		subcluster	schicluster	500kb	0.686667	0.786667	0.633333	0.5	0.586667			0.339144	0.497175	0.004774	0.517615	0.59471		0.312339	0.465717	0.006054	0.310016	0.383736		0.786667	0.59471	0.465717	0.705555	0.826581	0.603818	0.173173											0.603818	0.375489	0.705555	0.18173	0.397343	0.475635		0.327957
["ZygP","oocyte","ZygM"]	oocyte_zygote		subcluster	schicluster	500kb	0.72	0.786667	0.5	0.493333	0.526667			0.398938	0.506009	0.097101	0.521918	0.501033		0.357964	0.457945	0.034121	0.320078	0.332658		0.786667	0.521918	0.457945	0.737344	0.812978	0.537089	0.166949											0.537089	0.454594	0.737344	0.116891	0.401005	0.403152		0.3723
["ZygP","oocyte","ZygM"]	oocyte_zygote		subcluster	schicluster	500kb	0.666667	0.473333	0.446667	0.506667	0.533333			0.385668	0.073369	0.105734	0.461725	0.487283		0.298007	-0.043	-0.01063	0.291338	0.322999		0.666667	0.487283	0.322999	0.412606	0.683543	0.498776	0.168825											0.498776	0.412606	0.10947	0.114779	0.365929	0.392642		0.379826
["ZygP","oocyte","ZygM"]	oocyte_zygote		subcluster	schicluster	500kb	0.673333	0.646667	0.593333	0.506667	0.593333			0.386601	0.208875	-0.01802	0.444341	0.501918		0.30425	0.202281	-0.0103	0.277384	0.341861		0.673333	0.501918	0.341861	0.416285	0.701301	0.513114	0.168909											0.513114	0.416285	0.259838	0.010168	0.352761	0.404555		0.378566
["ZygP","oocyte","ZygM"]	oocyte_zygote		subcluster	schicluster	500kb	0.666667	0.433333	0.52	0.473333	0.56			0.354379	0.069099	0.106001	0.438812	0.456221		0.290884	-0.03095	0.063327	0.269014	0.292922		0.666667	0.456221	0.292922	0.380633	0.69017	0.468392	0.19877											0.468392	0.380633	0.090598	0.135719	0.341241	0.368593		0.350157
["ZygP","oocyte","ZygM"]	oocyte_zygote		subcluster	schicluster	500kb	0.706667	0.64	0.633333	0.466667	0.566667			0.394197	0.359201	0.309947	0.4209	0.352966		0.340847	0.267614	0.247773	0.25444	0.21742		0.706667	0.4209	0.340847	0.440934	0.664959	0.439287	0.206912											0.439287	0.440934	0.358488	0.307925	0.327979	0.302573		0.373555
["ZygP","oocyte","ZygM"]	oocyte_zygote		subcluster	schicluster	500kb	0.7	0.713333	0.66	0.493333	0.593333			0.382433	0.275709	0.365137	0.446733	0.406795		0.328911	0.28818	0.283599	0.254482	0.323906		0.713333	0.446733	0.328911	0.372379	0.71082	0.463975	0.261945											0.463975	0.372379	0.367004	0.355098	0.344382	0.332765		0.412342
["ZygP","oocyte","ZygM"]	oocyte_zygote		subcluster	schicluster	500kb	0.433333	0.606667	0.726667	0.52	0.586667			0.178281	0.252644	0.404459	0.472882	0.5284		-0.07641	0.146051	0.342235	0.291408	0.338708		0.726667	0.5284	0.342235	0.42387	0.741945	0.538947	0.268212											0.538947	0.227771	0.24414	0.385526	0.36532	0.42387		0.168451
["ZygP","oocyte","ZygM"]	oocyte_zygote		subcluster	schicluster	500kb	0.513333	0.686667	0.746667	0.533333	0.586667			0.245989	0.328033	0.359047	0.493945	0.5608		0.020899	0.263273	0.379823	0.31126	0.355198		0.746667	0.5608	0.379823	0.479294	0.779268	0.570709	0.258234											0.570709	0.288629	0.31168	0.479294	0.381062	0.450215		0.235662
["ZygP","oocyte","ZygM"]	oocyte_zygote		subcluster	schicluster	500kb	0.646667	0.66	0.666667	0.486667	0.593333			0.202349	0.309908	0.291214	0.510313	0.572166		0.200665	0.236415	0.254526	0.309943	0.370103		0.666667	0.572166	0.370103	0.459528	0.799298	0.581851	0.248476											0.581851	0.243758	0.296288	0.279876	0.391687	0.459528		0.195123
["ZygP","oocyte","ZygM"]	oocyte_zygote		subcluster	schicluster	500kb	0.646667	0.606667	0.433333	0.506667	0.6			0.37122	0.187746	0.116041	0.521771	0.581531		0.291334	0.158418	-0.03174	0.317142	0.375846		0.646667	0.581531	0.375846	0.465876	0.813481	0.590952	0.178787											0.590952	0.390973	0.231551	0.127259	0.400708	0.465876		0.37177
["ZygP","oocyte","ZygM"]	oocyte_zygote		subcluster	schicluster	500kb	0.72	0.6	0.78	0.5	0.533333			0.382521	0.028645	0.475467	0.519526	0.515496		0.361143	-0.03146	0.4343	0.320704	0.340359		0.78	0.519526	0.4343	0.704821	0.808845	0.534793	0.170134											0.534793	0.440158	0.143293	0.704821	0.399452	0.414428		0.355463
["ZygP","oocyte","ZygM"]	oocyte_zygote		subcluster	schicluster	500kb	0.673333	0.573333	0.52	0.52	0.533333			0.392099	0.015852	0.22196	0.522956	0.505803		0.317646	0.009405	0.119324	0.326606	0.337249		0.673333	0.522956	0.337249	0.419206	0.808264	0.538279	0.229627											0.538279	0.419206	0.046555	0.217021	0.403498	0.406591		0.385903
["ZygP","oocyte","ZygM"]	oocyte_zygote		subcluster	schicluster	500kb	0.666667	0.66	0.633333	0.506667	0.706667			0.385668	0.230284	0.004774	0.469521	0.568303		0.298007	0.217493	0.006054	0.291329	0.442984		0.706667	0.568303	0.442984	0.465214	0.764646	0.578479	0.168939											0.578479	0.412606	0.283457	0.18173	0.370982	0.465214		0.379826
["ZygP","oocyte","ZygM"]	oocyte_zygote		subcluster	schicluster	500kb	0.66	0.78	0.633333	0.473333	0.553333			0.348546	0.475467	0.35857	0.434488	0.448769		0.289982	0.4343	0.263753	0.226024	0.3		0.78	0.475467	0.4343	0.704821	0.664146	0.485383	0.207621											0.485383	0.376981	0.704821	0.356964	0.339489	0.362828		0.342823
["ZygP","oocyte","ZygM"]	oocyte_zygote		subcluster	schicluster	500kb	0.673333	0.626667	0.793333	0.566667	0.573333			0.386601	0.329078	0.4879	0.48687	0.439027		0.30425	0.251592	0.457914	0.306323	0.300344		0.793333	0.4879	0.457914	0.722534	0.753715	0.503446	0.202439											0.503446	0.416285	0.327382	0.722534	0.377949	0.35669		0.378566
["ZygP","oocyte","ZygM"]	oocyte_zygote		subcluster	schicluster	500kb	0.706667	0.78	0.706667	0.566667	0.546667			0.394197	0.475467	0.300116	0.485538	0.441641		0.340847	0.4343	0.246063	0.307082	0.273526		0.78	0.485538	0.4343	0.704821	0.754507	0.502028	0.176115											0.502028	0.440934	0.704821	0.428339	0.376156	0.358437		0.373555
["ZygP","oocyte","ZygM"]	oocyte_zygote		subcluster	schicluster	500kb	0.7	0.646667	0.506667	0.533333	0.526667			0.366769	0.314006	0.103583	0.460769	0.387542		0.328067	0.258666	0.045998	0.291687	0.259631		0.7	0.460769	0.328067	0.362299	0.6933	0.475197	0.218392											0.475197	0.362299	0.309157	0.123283	0.361481	0.317745		0.390869
["ZygP","oocyte","ZygM"]	oocyte_zygote		subcluster	schicluster	500kb	0.413333	0.533333	0.62	0.526667	0.58			0.138279	0.037423	0.238832	0.543861	0.548266		-0.11	0.016117	0.191683	0.331814	0.358235		0.62	0.548266	0.358235	0.440784	0.843714	0.558476	0.237407											0.558476	0.193863	0.064238	0.228051	0.417273	0.440784		0.129382
["ZygP","oocyte","ZygM"]	oocyte_zygote		subcluster	schicluster	500kb	0.653333	0.626667	0.633333	0.5	0.573333			0.34729	0.194819	0.358022	0.509779	0.546773		0.283386	0.174218	0.273948	0.311753	0.357048		0.653333	0.546773	0.357048	0.43936	0.797106	0.556997	0.240326											0.556997	0.373354	0.241051	0.347352	0.391701	0.43936		0.343461
["ZygP","oocyte","ZygM"]	oocyte_zygote		subcluster	schicluster	500kb	0.693333	0.78	0.48	0.5	0.593333			0.359503	0.465682	0.020139	0.540754	0.58131		0.33225	0.449949	0.017873	0.33006	0.374871		0.78	0.58131	0.449949	0.680717	0.837938	0.590732	0.165095											0.590732	0.396961	0.680717	0.040154	0.415366	0.465602		0.346711
["ZygP","oocyte","ZygM"]	oocyte_zygote		subcluster	schicluster	500kb	0.66	0.626667	0.62	0.5	0.613333			0.348546	0.229847	-0.01261	0.51789	0.619974		0.289982	0.205705	-0.01643	0.311859	0.403842		0.66	0.619974	0.403842	0.494694	0.861494	0.628491	0.18252											0.628491	0.376981	0.272364	0.076727	0.397478	0.494694		0.342823
["ZygP","oocyte","ZygM"]	oocyte_zygote		subcluster	schicluster	500kb	0.666667	0.64	0.646667	0.52	0.533333			0.349999	0.145626	0.37795	0.522956	0.51799		0.29694	0.174516	0.285454	0.326606	0.340025		0.666667	0.522956	0.340025	0.415942	0.808264	0.538279	0.225608											0.538279	0.380971	0.186935	0.365987	0.403498	0.415942		0.342292
["ZygP","oocyte","ZygM"]	oocyte_zygote		subcluster	schicluster	500kb	0.686667	0.526667	0.66	0.5	0.586667			0.365824	0.195125	0.229703	0.507999	0.571256		0.304181	0.120497	0.21877	0.314799	0.375778		0.686667	0.571256	0.375778	0.457118	0.796468	0.580861	0.224494											0.580861	0.406492	0.189988	0.284965	0.390838	0.457118		0.350514
["ZygP","oocyte","ZygM"]	oocyte_zygote		subcluster	schicluster	500kb	0.673333	0.58	0.6	0.52	0.52			0.386601	0.110039	0.119385	0.462009	0.48765		0.30425	0.115155	0.137702	0.292911	0.325472		0.673333	0.48765	0.325472	0.416285	0.684987	0.49911	0.166567											0.49911	0.416285	0.136202	0.147505	0.366267	0.39258		0.378566
["ZygP","oocyte","ZygM"]	oocyte_zygote		subcluster	schicluster	500kb	0.673333	0.64	0.633333	0.493333	0.633333			0.386601	0.015727	0.35857	0.46548	0.502373		0.30425	0.052805	0.263753	0.289182	0.377452		0.673333	0.502373	0.377452	0.416285	0.724461	0.513787	0.208163											0.513787	0.416285	0.109378	0.356964	0.361919	0.408717		0.378566
["ZygP","oocyte","ZygM"]	oocyte_zygote		subcluster	schicluster	500kb	0.673333	0.62	0.653333	0.533333	0.56			0.355243	0.35769	0.067292	0.509337	0.435468		0.297321	0.257163	0.050199	0.313193	0.292771		0.673333	0.509337	0.313193	0.39289	0.791152	0.525042	0.199216											0.525042	0.384121	0.354444	0.302651	0.39289	0.353241		0.348949
["ZygP","oocyte","ZygM"]	oocyte_zygote		subcluster	schicluster	500kb	0.7	0.406667	0.44	0.533333	0.553333			0.392235	0.140449	0.089442	0.489902	0.452987		0.332816	-0.06452	-0.05856	0.318501	0.277816		0.7	0.489902	0.332816	0.435033	0.728524	0.503752	0.147145											0.503752	0.435033	0.154059	0.117961	0.384975	0.368008		0.374363
["ZygP","oocyte","ZygM"]	oocyte_zygote		subcluster	schicluster	500kb	0.666667	0.653333	0.56	0.553333	0.553333			0.336621	0.206657	0.13987	0.494375	0.442359		0.288664	0.194838	0.081408	0.331451	0.323017		0.666667	0.494375	0.331451	0.38925	0.731922	0.508219	0.22875											0.508219	0.331083	0.27238	0.177771	0.38925	0.358598		0.362892
["ZygP","oocyte","ZygM"]	oocyte_zygote		subcluster	schicluster	500kb	0.66	0.453333	0.46	0.5	0.56			0.348546	0.081073	0.078397	0.519526	0.518932		0.289982	-0.04019	-0.04151	0.320704	0.344715		0.66	0.519526	0.344715	0.417112	0.808845	0.534793	0.171445											0.534793	0.376981	0.116529	0.114041	0.399452	0.417112		0.342823
["ZygP","oocyte","ZygM"]	oocyte_zygote		subcluster	schicluster	500kb	0.706667	0.746667	0.686667	0.5	0.56			0.341391	0.346829	0.444197	0.47843	0.523548		0.334262	0.385184	0.315182	0.299333	0.352966		0.746667	0.523548	0.385184	0.459756	0.731557	0.534239	0.230805											0.534239	0.397563	0.459756	0.428728	0.37872	0.420753		0.317335
["ZygP","oocyte","ZygM"]	oocyte_zygote		subcluster	schicluster	500kb	0.713333	0.626667	0.646667	0.5	0.533333			0.356623	0.358068	0.334378	0.491345	0.520371		0.339609	0.260269	0.275701	0.309469	0.344738		0.713333	0.520371	0.344738	0.417874	0.767113	0.531111	0.228093											0.531111	0.415155	0.355618	0.324516	0.379207	0.417874		0.330383
["ZygP","oocyte","ZygM"]	oocyte_zygote		subcluster	schicluster	500kb	0.666667	0.693333	0.573333	0.506667	0.573333			0.334843	0.253524	0.116226	0.488415	0.569769		0.290339	0.280443	0.10207	0.299382	0.376166		0.693333	0.569769	0.376166	0.455414	0.796064	0.579377	0.183542											0.579377	0.362829	0.321506	0.148215	0.385516	0.455414		0.329953
["ZygP","oocyte","ZygM"]	oocyte_zygote		subcluster	schicluster	500kb	0.673333	0.693333	0.486667	0.58	0.6			0.355243	0.221614	0.083373	0.544902	0.546322		0.297321	0.248301	0.00618	0.338655	0.34588		0.693333	0.546322	0.34588	0.440919	0.791377	0.557653	0.156242											0.557653	0.384121	0.282284	0.111319	0.430507	0.440919		0.348949
["ZygP","oocyte","ZygM"]	oocyte_zygote		subcluster	schicluster	500kb	0.673333	0.686667	0.426667	0.506667	0.613333			0.392099	0.266373	0.095912	0.479468	0.553224		0.317646	0.25934	-0.05885	0.297928	0.361587		0.686667	0.553224	0.361587	0.446848	0.762396	0.563451	0.175309											0.563451	0.419206	0.334989	0.122522	0.379684	0.446848		0.385903
["ZygP","oocyte","ZygM"]	oocyte_zygote		subcluster	schicluster	500kb	0.673333	0.593333	0.466667	0.453333	0.526667			0.386601	0.318205	0.075828	0.430815	0.485254		0.30425	0.235733	-0.04244	0.212417	0.316326		0.673333	0.485254	0.316326	0.416285	0.688917	0.496737	0.208821											0.496737	0.416285	0.308796	0.111687	0.332435	0.390304		0.378566
["ZygP","oocyte","ZygM"]	oocyte_zygote		subcluster	schicluster	500kb	0.666667	0.833333	0.566667	0.526667	0.566667			0.354379	0.463761	0.315568	0.480304	0.492154		0.290884	0.545106	0.242472	0.316202	0.333011		0.833333	0.492154	0.545106	0.526809	0.689547	0.503545	0.195333											0.503545	0.380633	0.526809	0.306925	0.386642	0.396572		0.350157
["ZygP","oocyte","ZygM"]	oocyte_zygote		subcluster	schicluster	500kb	0.673333	0.593333	0.62	0.5	0.56			0.386601	-0.01532	0.297665	0.462427	0.457216		0.30425	-0.02237	0.245746	0.310062	0.273878		0.673333	0.462427	0.310062	0.416285	0.689321	0.477058	0.198899											0.477058	0.416285	0.017167	0.295595	0.364743	0.372078		0.378566
["ZygP","oocyte","ZygM"]	oocyte_zygote		subcluster	schicluster	500kb	0.7	0.5	0.773333	0.54	0.546667			0.360624	0.058332	0.433778	0.457552	0.348495		0.326659	0.03258	0.418656	0.301353	0.209873		0.773333	0.457552	0.418656	0.635918	0.678547	0.472475	0.137234											0.472475	0.402088	0.082359	0.635918	0.362412	0.299292		0.345022
["ZygP","oocyte","ZygM"]	oocyte_zygote		subcluster	schicluster	500kb	0.62	0.6	0.633333	0.533333	0.553333			0.353286	0.002806	0.004774	0.455658	0.436225		0.256683	-0.03885	0.006054	0.280793	0.330054		0.633333	0.455658	0.330054	0.356319	0.690444	0.470055	0.262061											0.470055	0.34475	0.095541	0.18173	0.356319	0.354887		0.382438
["8c","1c","2c","4c","64c"]	embryo		subcluster	schicluster	1M	0.553419	0.555556	0.632479	0.502137	0.480769			0.420161	0.412565	0.441523	0.409781	0.394661		0.359636	0.346306	0.378665	0.326516	0.291886		0.632479	0.441523	0.378665	0.441535	0.454182	0.447769	0.143643											0.447769	0.438064	0.416206	0.441535	0.402074	0.383097		0.416721
["8c","1c","2c","4c","64c"]	embryo		subcluster	schicluster	1M	0.523504	0.598291	0.634615	0.529915	0.527778			0.4228	0.465852	0.531236	0.448276	0.439474		0.330302	0.397162	0.448502	0.329186	0.320728		0.634615	0.531236	0.448502	0.54766	0.526342	0.536789	0.179627											0.536789	0.448638	0.470588	0.54766	0.407966	0.427229		0.412557
["8c","1c","2c","4c","64c"]	embryo		subcluster	schicluster	1M	0.619658	0.700855	0.711538	0.544872	0.602564			0.46854	0.570169	0.575926	0.492908	0.511307		0.418586	0.479401	0.49777	0.367909	0.420361		0.711538	0.575926	0.49777	0.570003	0.59169	0.580644	0.16259											0.580644	0.49417	0.564599	0.570003	0.446606	0.482852		0.457319
["8c","1c","2c","4c","64c"]	embryo		subcluster	schicluster	1M	0.613248	0.608974	0.752137	0.529915	0.636752			0.52164	0.569136	0.612796	0.489217	0.555377		0.429804	0.445794	0.543673	0.341578	0.468051		0.752137	0.612796	0.543673	0.605741	0.6289	0.617104	0.199456											0.617104	0.520168	0.568484	0.605741	0.448088	0.528581		0.534008
["8c","1c","2c","4c","64c"]	embryo		subcluster	schicluster	1M	0.771368	0.632479	0.638889	0.604701	0.608974			0.585339	0.590864	0.60328	0.536398	0.547999		0.568697	0.488027	0.486198	0.395746	0.441959		0.771368	0.60328	0.568697	0.602139	0.61345	0.607742	0.209057											0.607742	0.57915	0.588091	0.602139	0.496929	0.519428		0.601166
["8c","1c","2c","4c","64c"]	embryo		subcluster	schicluster	1M	0.74359	0.67735	0.696581	0.596154	0.683761			0.658948	0.556022	0.595999	0.562741	0.617999		0.611771	0.509217	0.564718	0.415708	0.535522		0.74359	0.658948	0.611771	0.673752	0.668776	0.662925	0.23633											0.662925	0.673752	0.550716	0.631758	0.512484	0.583198		0.652441
["8c","1c","2c","4c","64c"]	embryo		subcluster	schicluster	1M	0.711538	0.754274	0.771368	0.617521	0.745726			0.646473	0.621225	0.653275	0.577631	0.631751		0.571356	0.580036	0.619932	0.46118	0.583802		0.771368	0.653275	0.619932	0.657319	0.674479	0.657229	0.217008											0.657229	0.656599	0.621714	0.657319	0.542468	0.60295		0.6446
["8c","1c","2c","4c","64c"]	embryo		subcluster	schicluster	1M	0.685897	0.700855	0.634615	0.619658	0.668803			0.628085	0.608863	0.614553	0.608095	0.638184		0.569322	0.555384	0.500881	0.492449	0.541683		0.700855	0.638184	0.569322	0.631267	0.691503	0.642969	0.220064											0.642969	0.631267	0.614655	0.611435	0.553612	0.6008		0.633348
["8c","1c","2c","4c","64c"]	embryo		subcluster	schicluster	1M	0.707265	0.767094	0.435897	0.681624	0.696581			0.605285	0.619394	0.498795	0.643064	0.63167		0.5572	0.59391	0.28945	0.547598	0.547563		0.767094	0.643064	0.59391	0.631356	0.698351	0.64777	0.260583											0.64777	0.631356	0.619799	0.532223	0.604021	0.594455		0.590212
["8c","1c","2c","4c","64c"]	embryo		subcluster	schicluster	1M	0.442308	0.540598	0.523504	0.653846	0.739316			0.286285	0.344545	0.325696	0.623131	0.699361		0.128343	0.227473	0.200963	0.498453	0.63371		0.739316	0.699361	0.63371	0.712321	0.698298	0.702842	0.125455											0.702842	0.32936	0.348668	0.332121	0.572195	0.712321		0.268133
["8c","1c","2c","4c","64c"]	embryo		subcluster	schicluster	1M	0.536325	0.529915	0.485043	0.709402	0.66453			0.322901	0.321847	0.315499	0.697546	0.69644		0.202209	0.217452	0.201282	0.583716	0.576212		0.709402	0.697546	0.583716	0.693288	0.763913	0.702433	0.118399											0.702433	0.359996	0.336891	0.322959	0.650112	0.693288		0.307249
["8c","1c","2c","4c","64c"]	embryo		subcluster	schicluster	1M	0.536325	0.598291	0.634615	0.504274	0.512821			0.376885	0.458851	0.463395	0.388383	0.392053		0.293346	0.379414	0.403817	0.28451	0.28059		0.634615	0.463395	0.403817	0.461915	0.477096	0.469383	0.153849											0.469383	0.396191	0.457434	0.461915	0.365034	0.374479		0.373304
["8c","1c","2c","4c","64c"]	embryo		subcluster	schicluster	1M	0.596154	0.67094	0.647436	0.529915	0.574786			0.440401	0.53803	0.519741	0.449733	0.494227		0.381299	0.449613	0.443989	0.330634	0.363563		0.67094	0.53803	0.449613	0.533153	0.559294	0.543168	0.155965											0.543168	0.456788	0.533153	0.516039	0.410855	0.455395		0.437726
["8c","1c","2c","4c","64c"]	embryo		subcluster	schicluster	1M	0.589744	0.737179	0.732906	0.608974	0.647436			0.491771	0.601724	0.587396	0.515525	0.547227		0.408638	0.520381	0.51124	0.434073	0.463393		0.737179	0.601724	0.520381	0.595276	0.617445	0.606158	0.164418											0.606158	0.502247	0.595276	0.580134	0.482845	0.519165		0.49311
["8c","1c","2c","4c","64c"]	embryo		subcluster	schicluster	1M	0.59188	0.730769	0.647436	0.583333	0.660256			0.547158	0.578577	0.58823	0.532425	0.5484		0.418768	0.518282	0.516148	0.397335	0.471391		0.730769	0.58823	0.518282	0.586905	0.608345	0.592857	0.191485											0.592857	0.54775	0.572021	0.586905	0.487084	0.523182		0.55684
["8c","1c","2c","4c","64c"]	embryo		subcluster	schicluster	1M	0.75	0.641026	0.722222	0.623932	0.651709			0.668594	0.591619	0.640241	0.557595	0.568045		0.631311	0.481877	0.576803	0.434017	0.466601		0.75	0.668594	0.631311	0.683812	0.661488	0.672465	0.201504											0.672465	0.683812	0.589471	0.649384	0.510826	0.539367		0.661488
["8c","1c","2c","4c","64c"]	embryo		subcluster	schicluster	1M	0.767094	0.647436	0.615385	0.619658	0.57906			0.671316	0.546645	0.572623	0.58841	0.550995		0.658938	0.53599	0.541197	0.453118	0.424658		0.767094	0.671316	0.658938	0.696575	0.664214	0.675262	0.223652											0.675262	0.696575	0.575545	0.615076	0.538418	0.521247		0.655215
["8c","1c","2c","4c","64c"]	embryo		subcluster	schicluster	1M	0.690171	0.724359	0.764957	0.673077	0.679487			0.609951	0.629627	0.6544	0.627044	0.620692		0.534894	0.572706	0.608244	0.531927	0.530093		0.764957	0.6544	0.608244	0.659001	0.679929	0.658346	0.208221											0.658346	0.624294	0.640416	0.659001	0.590338	0.585318		0.604972
["8c","1c","2c","4c","64c"]	embryo		subcluster	schicluster	1M	0.692308	0.764957	0.638889	0.602564	0.739316			0.580934	0.633775	0.581416	0.59587	0.626998		0.52601	0.596092	0.540684	0.48735	0.580499		0.764957	0.633775	0.596092	0.633607	0.679442	0.637909	0.226133											0.637909	0.604664	0.633607	0.617879	0.540402	0.598958		0.568474
["8c","1c","2c","4c","64c"]	embryo		subcluster	schicluster	1M	0.517094	0.57906	0.606838	0.690171	0.700855			0.460751	0.508312	0.56574	0.648625	0.654701		0.346235	0.381894	0.460095	0.549776	0.559942		0.700855	0.654701	0.559942	0.616123	0.708909	0.659267	0.181788											0.659267	0.462327	0.508831	0.561117	0.608964	0.616123		0.471383
["8c","1c","2c","4c","64c"]	embryo		subcluster	schicluster	1M	0.440171	0.508547	0.50641	0.75	0.737179			0.275435	0.315029	0.307531	0.667458	0.661186		0.134002	0.186206	0.187288	0.594591	0.576246		0.75	0.667458	0.594591	0.635776	0.712444	0.67193	0.12453											0.67193	0.309775	0.322694	0.312492	0.635776	0.626424		0.263388
["8c","1c","2c","4c","64c"]	embryo		subcluster	schicluster	1M	0.455128	0.482906	0.446581	0.715812	0.666667			0.260588	0.295004	0.285779	0.67922	0.685614		0.113164	0.188106	0.171534	0.574303	0.572804		0.715812	0.685614	0.574303	0.68298	0.734273	0.689151	0.116826											0.689151	0.309758	0.303486	0.29295	0.639236	0.68298		0.240036
["8c","1c","2c","4c","64c"]	embryo		subcluster	schicluster	1M	0.561966	0.67094	0.643162	0.544872	0.551282			0.467632	0.534938	0.540256	0.451401	0.484489		0.381562	0.453486	0.448393	0.342866	0.385288		0.67094	0.540256	0.453486	0.542205	0.550194	0.545455	0.173992											0.545455	0.488815	0.530397	0.542205	0.411363	0.483867		0.460173
["8c","1c","2c","4c","64c"]	embryo		subcluster	schicluster	1M	0.617521	0.557692	0.626068	0.57265	0.632479			0.508949	0.505403	0.563657	0.482398	0.510535		0.415719	0.369687	0.457817	0.389321	0.441093		0.632479	0.563657	0.457817	0.564619	0.572595	0.568579	0.192002											0.568579	0.531994	0.500973	0.564619	0.452654	0.482892		0.498879
["8c","1c","2c","4c","64c"]	embryo		subcluster	schicluster	1M	0.57265	0.728632	0.739316	0.608974	0.651709			0.481193	0.588484	0.597576	0.530338	0.545979		0.375949	0.512632	0.54117	0.433272	0.461895		0.739316	0.597576	0.54117	0.592943	0.611486	0.602072	0.163506											0.602072	0.480642	0.583357	0.592943	0.494833	0.516638		0.493531
["8c","1c","2c","4c","64c"]	embryo		subcluster	schicluster	1M	0.696581	0.645299	0.630342	0.583333	0.638889			0.593078	0.595513	0.585949	0.522404	0.553474		0.516154	0.51411	0.471654	0.39958	0.454621		0.696581	0.595513	0.516154	0.609318	0.605777	0.600062	0.204365											0.600062	0.609318	0.594453	0.584708	0.476225	0.523551		0.586855
["8c","1c","2c","4c","64c"]	embryo		subcluster	schicluster	1M	0.752137	0.696581	0.690171	0.613248	0.705128			0.634653	0.588653	0.570721	0.585468	0.600365		0.606559	0.528995	0.529652	0.451047	0.518863		0.752137	0.634653	0.606559	0.664483	0.671384	0.639093	0.163955											0.639093	0.664483	0.621403	0.568298	0.530965	0.560986		0.615572
["8c","1c","2c","4c","64c"]	embryo		subcluster	schicluster	1M	0.730769	0.767094	0.660256	0.636752	0.65812			0.645951	0.625783	0.626729	0.603481	0.62956		0.608765	0.594468	0.512236	0.47827	0.534082		0.767094	0.645951	0.608765	0.659782	0.683832	0.65007	0.211495											0.65007	0.659782	0.624076	0.625286	0.561777	0.591713		0.64064
["8c","1c","2c","4c","64c"]	embryo		subcluster	schicluster	1M	0.730769	0.758547	0.632479	0.649573	0.67094			0.646408	0.622317	0.610281	0.606302	0.635393		0.588049	0.584206	0.490952	0.473805	0.539098		0.758547	0.646408	0.588049	0.670455	0.689254	0.650694	0.217664											0.650694	0.670455	0.623008	0.607346	0.55338	0.597679		0.632065
["8c","1c","2c","4c","64c"]	embryo		subcluster	schicluster	1M	0.730769	0.771368	0.645299	0.596154	0.696581			0.653288	0.640903	0.59757	0.615249	0.648834		0.594752	0.60554	0.500469	0.49332	0.555742		0.771368	0.653288	0.60554	0.678598	0.701572	0.657498	0.216921											0.657498	0.678598	0.639288	0.594507	0.558176	0.611571		0.637671
["8c","1c","2c","4c","64c"]	embryo		subcluster	schicluster	1M	0.589744	0.561966	0.598291	0.683761	0.66453			0.479129	0.396591	0.392457	0.645276	0.642289		0.355977	0.28543	0.323245	0.546084	0.53829		0.683761	0.645276	0.546084	0.60721	0.699199	0.649966	0.178737											0.649966	0.523874	0.403347	0.409872	0.60721	0.604784		0.452818
["8c","1c","2c","4c","64c"]	embryo		subcluster	schicluster	1M	0.497863	0.514957	0.429487	0.647436	0.720085			0.294843	0.349462	0.24072	0.631999	0.672191		0.143656	0.208669	0.126028	0.490941	0.580318		0.720085	0.672191	0.580318	0.635533	0.723242	0.676557	0.12518											0.676557	0.352593	0.354766	0.267851	0.578927	0.635533		0.267716
["8c","1c","2c","4c","64c"]	embryo		subcluster	schicluster	1M	0.549145	0.502137	0.472222	0.705128	0.662393			0.329966	0.270646	0.274214	0.683085	0.689798		0.228107	0.161085	0.158103	0.570365	0.573193		0.705128	0.689798	0.573193	0.686912	0.736386	0.693287	0.115124											0.693287	0.365611	0.302642	0.290397	0.644341	0.686912		0.315084
["8c","1c","2c","4c","64c"]	embryo		subcluster	schicluster	1M	0.549145	0.647436	0.694444	0.598291	0.634615			0.478644	0.516827	0.547381	0.512416	0.505296		0.361573	0.422718	0.457829	0.416268	0.424256		0.694444	0.547381	0.457829	0.541374	0.569088	0.552407	0.166355											0.552407	0.497952	0.512402	0.541374	0.479077	0.480309		0.472316
[truncated: 356 more rows]
[truncated: 60 more columns]

## Sheet: Fig2_source_data_embryo_oocyte_
Embryo							Oocyte/Zygote
distance	InnerProduct	scHiCluster	cisTopic	VaDE	SnapATAC2		distance	InnerProduct	scHiCluster	cisTopic	VaDE	SnapATAC2
1	0.12	0.06	0.13		0.08		1	0.05	0.21	0.32		0.28
2	0.32	0.07	0.24	0.31	0.26		2	0.1	0.23	0.35	0.28	0.65
4	0.52	0.09	0.26	0.5	0.41		4	0.4	0.25	0.45	0.4	0.75
[truncated: 6 more rows]

## Sheet: Fig3_source_data_neuron_ari
PFC Neuron ARI					PFC Neuron ARI std_err
[truncated: 7 more rows]

[truncated: 7 more sheets: Fig5_source_data_random_walk, Fig6_source_data_downsample_and, Supp2_source_data_ari_by_resolu, Supp7_source_data_random_walk_h, Supp11_source_data_runtime, Supp13_source_data_va3de_hyperp, Supp14_source_data_cluster_algs]
